# Supplementary material for: One-dimensional ladder gallium coordination polymer
Source: Acta Crystallogr E Crystallogr Commun. 2019 Oct 3;75(Pt 11):1607–12. doi: 10.1107/S2056989019013446 (PMC6829714; doi:10.1107/S2056989019013446)
Supplement: Supplementary file 1 [file e-75-01607-sup1.cif]

##############################################################################
#                                                                            #
# This CIF contains the data in a paper accepted for publication in          #
# Acta Crystallographica Section E. It conforms to the requirements of       #
# Notes for Authors for Acta Crystallographica Section E, and has been       #
# peer reviewed under the auspices of the IUCr Commission on Journals.       #
#                                                                            #
# Full details of the Crystallographic Information File format               #
# are given in the paper "The Crystallographic Information File (CIF):       #
# a New Standard Archive File for Crystallography" by S. R. Hall, F. H.      #
# Allen and I. D. Brown [Acta Cryst. (1991), A47, 655-685].                  #
#                                                                            #
# The current version of the core CIF dictionary is obtainable from          #
# ftp://ftp.iucr.org/pub/cif_core.dic.                                       #
#                                                                            #
# Software is freely available for graphical display of the structure(s)     #
# in this CIF. For information consult the CIF software page                 #
# http://www.iucr.org/resources/cif/software.                                #
#                                                                            #
# This file may be used for bona fide research purposes within the           #
# scientific community so long as proper attribution is given to the journal # 
# article from which it was obtained.                                        #
#                                                                            #
##############################################################################
data_I
_audit_creation_method     'SHELXL-2018/3, manual editing plus enCIFer'
_journal_date_recd_electronic     2019-09-23
_journal_date_accepted     2019-09-30
_journal_name_full     'Acta Crystallographica, Section E'
_journal_year     2019
_journal_volume     75
_journal_issue     11
_journal_page_first     1607
_journal_page_last     1612
_journal_paper_category     GM
_journal_paper_doi     10.1107/S2056989019013446
_journal_coeditor_code     SJ5578
_publ_contact_author_name     'Filipe A. Almeida Paz'
_publ_contact_author_address
;
CICECO--Aveiro Institute of Materials
Department of Chemistry, University of Aveiro
Campus Universit\'ario de Santiago
3810-193 Aveiro
Portuga
;
_publ_contact_author_email     filipe.paz@ua.pt
_publ_contact_author_fax     '(+351) 234 370 985'
_publ_contact_author_phone     ' (+351) 234 370 200'
_publ_section_title
;
One-dimensional ladder gallium coordination polymer
;
loop_
    _publ_author_name
    _publ_author_address
    'Sim\~oes, Andrea B.'
;
CICECO--Aveiro Institute of Materials
Department of Chemistry, University of Aveiro
Campus Universit\'ario de Santiago
3810-193 Aveiro
Portugal
;
    "Figueira, Fl\'avio"
;
CICECO--Aveiro Institute of Materials
Department of Chemistry, University of Aveiro
Campus Universit\'ario de Santiago
3810-193 Aveiro
Portugal
;
    'Mendes, Ricardo F.'
;
CICECO--Aveiro Institute of Materials
Department of Chemistry, University of Aveiro
Campus Universit\'ario de Santiago
3810-193 Aveiro
Portugal
;
    "J\'essica S. Barbosa"
;
CICECO--Aveiro Institute of Materials
Department of Chemistry, University of Aveiro
Campus Universit\'ario de Santiago
3810-193 Aveiro
Portugal
QOPNA & LAQV-REQUIMTE, Chemistry Department,
University of Aveiro,
3810-193 Aveiro
Portugal
;
    'Rocha, Jo\~ao'
;
CICECO--Aveiro Institute of Materials
Department of Chemistry, University of Aveiro
Campus Universit\'ario de Santiago
3810-193 Aveiro
Portugal
;
    'Paz, Filipe A. Almeida'
;
CICECO--Aveiro Institute of Materials
Department of Chemistry, University of Aveiro
Campus Universit\'ario de Santiago
3810-193 Aveiro
Portugal
;
_publ_section_synopsis
;
The one-dimensional [Ga(HPDC)(OH)(H~2~O)]<i>~n~</i> ladder-type coordination
polymer can be prepared using three distinct synthetic approaches
(hydrothermal, microwave-assisted and a one-pot process) with crystallite size
varying according to the method employed.
;
_chemical_name_systematic
;\
Poly[[(\m~2~-hydroxido)(\m~2~-1<i>H</i>-pyrazole-3,5-\
dicarboxylato)gallium(III)] monohydrate]
;
_chemical_name_common     ?
_chemical_formula_moiety     'C5 H5 Ga N2 O6'
_chemical_formula_sum     'C5 H5 Ga N2 O6'
_chemical_formula_iupac     '[Ga (C5 H2 N2 O4) (O H) (H2 O)]'
_chemical_formula_weight     258.83
_chemical_melting_point     ?
_space_group_crystal_system     triclinic
_space_group_name_H-M_alt     'P -1'
_space_group_name_Hall     '-P 1'
loop_
    _space_group_symop_operation_xyz
    'x, y, z'
    '-x, -y, -z'
_cell_length_a     6.6055(13)
_cell_length_b     6.8830(16)
_cell_length_c     8.5178(19)
_cell_angle_alpha     94.804(8)
_cell_angle_beta     101.306(7)
_cell_angle_gamma     108.596(7)
_cell_volume     355.44(14)
_cell_formula_units_Z     2
_cell_measurement_reflns_used     3255
_cell_measurement_theta_min     2.47
_cell_measurement_theta_max     25.37
_cell_measurement_temperature     150(2)
_exptl_crystal_description     Block
_exptl_crystal_colour     Colourless
_exptl_crystal_size_max     0.130
_exptl_crystal_size_mid     0.100
_exptl_crystal_size_min     0.070
_exptl_crystal_density_diffrn     2.418
_exptl_crystal_density_meas     ?
_exptl_crystal_density_method     ?
_exptl_crystal_F_000     256
_exptl_absorpt_coefficient_mu     3.880
_exptl_absorpt_correction_type     multi-scan
_exptl_absorpt_process_details
;
(SADABS; Bruker, 2001; Krause <i>et al.</i> 2015)
;
_exptl_absorpt_correction_T_min     ?
_exptl_absorpt_correction_T_max     ?
_diffrn_ambient_temperature     150(2)
_diffrn_radiation_type     MoK\a
_diffrn_radiation_wavelength     0.71073
_diffrn_radiation_source     'Sealed tube'
_diffrn_radiation_monochromator     'Multi-layer X-ray mirror'
_diffrn_measurement_device_type     'Bruker D8 QUEST '
_diffrn_measurement_method     '\w / \f scans'
_diffrn_detector_area_resol_mean     10.4167
_diffrn_reflns_number     5768
_diffrn_reflns_av_R_equivalents     0.0336
_diffrn_reflns_av_unetI/netI     0.0305
_diffrn_reflns_theta_min     3.663
_diffrn_reflns_theta_max     25.393
_diffrn_reflns_theta_full     25.242
_diffrn_measured_fraction_theta_max     0.992
_diffrn_measured_fraction_theta_full     0.994
_diffrn_reflns_limit_h_min     -7
_diffrn_reflns_limit_h_max     7
_diffrn_reflns_limit_k_min     -8
_diffrn_reflns_limit_k_max     8
_diffrn_reflns_limit_l_min     -10
_diffrn_reflns_limit_l_max     10
_diffrn_standards_number     0
_diffrn_standards_interval_count     .
_diffrn_standards_interval_time     .
_diffrn_standards_decay_%     ?
_refine_special_details     ?
_reflns_number_total     1303
_reflns_number_gt     1182
_reflns_threshold_expression     'I > 2\s(I)'
_refine_ls_structure_factor_coef     Fsqd
_refine_ls_matrix_type     full
_refine_ls_R_factor_all     0.0367
_refine_ls_R_factor_gt     0.0312
_refine_ls_wR_factor_gt     0.0719
_refine_ls_wR_factor_ref     0.0737
_refine_ls_goodness_of_fit_ref     1.108
_refine_ls_restrained_S_all     1.107
_refine_ls_number_reflns     1303
_refine_ls_number_parameters     136
_refine_ls_number_restraints     3
_refine_ls_hydrogen_treatment     mixed
_refine_ls_weighting_scheme     calc
_refine_ls_weighting_details
              'w=1/[\s^2^(Fo^2^)+(0.0292P)^2^+1.2151P] where P=(Fo^2^+2Fc^2^)/3'
_atom_sites_solution_hydrogens     mixed
_atom_sites_solution_primary     ?
_atom_sites_solution_secondary     ?
_refine_ls_shift/su_max     0.001
_refine_ls_shift/su_mean     0.000
_refine_diff_density_max     0.654
_refine_diff_density_min     -0.467
_refine_ls_extinction_method     none
_refine_ls_extinction_coef     .
loop_
    _atom_type_symbol
    _atom_type_description
    _atom_type_scat_dispersion_real
    _atom_type_scat_dispersion_imag
    _atom_type_scat_source
    C C 0.0033 0.0016 'International Tables Vol C Tables 4.2.6.8 and 6.1.1.4'
    H H 0.0000 0.0000 'International Tables Vol C Tables 4.2.6.8 and 6.1.1.4'
    N N 0.0061 0.0033 'International Tables Vol C Tables 4.2.6.8 and 6.1.1.4'
    Ga Ga 0.2307 1.6083 'International Tables Vol C Tables 4.2.6.8 and 6.1.1.4'
    O O 0.0106 0.0060 'International Tables Vol C Tables 4.2.6.8 and 6.1.1.4'
_computing_data_collection
;
APEX3 (Bruker, 2016)
;
_computing_cell_refinement
;
SAINT (Bruker, 2015)
;
_computing_data_reduction
;
SAINT (Bruker, 2015)
;
_computing_structure_solution
;
SHELXT2014 (Sheldrick, 2015a)
;
_computing_structure_refinement
;
SHELXL2018 (Sheldrick, 2015b)
;
_computing_molecular_graphics
;
DIAMOND (Brandenburg, 1999)
;
_computing_publication_material
;
SHELXL2018 (Sheldrick, 2015b) and PLATON (Spek, 2009)
;
loop_
    _atom_site_type_symbol
    _atom_site_label
    _atom_site_fract_x
    _atom_site_fract_y
    _atom_site_fract_z
    _atom_site_U_iso_or_equiv
    _atom_site_adp_type
    _atom_site_calc_flag
    _atom_site_occupancy
    _atom_site_disorder_assembly
    _atom_site_disorder_group
    Ga Ga1 0.20874(7) 0.17985(7) 1.03804(5) 0.00844(15) Uani d 1 . .
    O O1W 0.5321(4) 0.2428(4) 1.0908(3) 0.0140(6) Uani d 1 . .
    H H1X 0.604(6) 0.162(6) 1.147(5) 0.021 Uiso d 1 . .
    H H1Y 0.627(5) 0.335(5) 1.040(5) 0.021 Uiso d 1 . .
    O O1 0.1126(4) -0.1152(4) 1.0094(3) 0.0100(6) Uani d 1 . .
    H H1 0.142(8) -0.167(7) 1.082(6) 0.015 Uiso d 1 . .
    N N1 0.2437(5) 0.1027(5) 0.4128(4) 0.0102(7) Uani d 1 . .
    H H1N 0.249943 -0.023469 0.404671 0.012 Uiso calc 1 . .
    N N2 0.2363(5) 0.2116(5) 0.2909(4) 0.0088(7) Uani d 1 . .
    C C1 0.2537(6) 0.1216(6) 0.7048(5) 0.0103(8) Uani d 1 . .
    C C2 0.2405(6) 0.2131(6) 0.5511(4) 0.0089(8) Uani d 1 . .
    C C3 0.2296(6) 0.4004(6) 0.5154(5) 0.0102(8) Uani d 1 . .
    H H3 0.223752 0.511146 0.586837 0.012 Uiso calc 1 . .
    C C4 0.2289(6) 0.3927(6) 0.3507(4) 0.0074(8) Uani d 1 . .
    C C5 0.2388(6) 0.5450(6) 0.2360(5) 0.0087(8) Uani d 1 . .
    O O2 0.2500(4) 0.4783(4) 0.0937(3) 0.0098(6) Uani d 1 . .
    O O3 0.2423(5) 0.7207(4) 0.2790(3) 0.0137(6) Uani d 1 . .
    O O4 0.2886(5) -0.0428(4) 0.7039(3) 0.0149(6) Uani d 1 . .
    O O5 0.2257(4) 0.2323(4) 0.8208(3) 0.0123(6) Uani d 1 . .
loop_
    _atom_site_aniso_label
    _atom_site_aniso_U_11
    _atom_site_aniso_U_22
    _atom_site_aniso_U_33
    _atom_site_aniso_U_12
    _atom_site_aniso_U_13
    _atom_site_aniso_U_23
    Ga1 0.0123(2) 0.0088(2) 0.0059(2) 0.00441(17) 0.00399(16) 0.00291(15)
    O1W 0.0120(14) 0.0172(16) 0.0176(15) 0.0074(13) 0.0071(12) 0.0109(12)
    O1 0.0142(14) 0.0097(14) 0.0078(14) 0.0050(12) 0.0032(11) 0.0044(11)
    N1 0.0164(17) 0.0109(16) 0.0069(16) 0.0069(14) 0.0057(13) 0.0056(13)
    N2 0.0110(17) 0.0093(16) 0.0061(15) 0.0025(13) 0.0034(13) 0.0029(12)
    C1 0.0076(19) 0.014(2) 0.0075(19) 0.0009(16) 0.0010(15) 0.0034(15)
    C2 0.0073(19) 0.012(2) 0.0071(19) 0.0018(16) 0.0035(15) 0.0016(15)
    C3 0.011(2) 0.0117(19) 0.0100(19) 0.0053(16) 0.0060(16) 0.0018(15)
    C4 0.0066(18) 0.0077(18) 0.0084(18) 0.0020(15) 0.0034(14) 0.0024(15)
    C5 0.0071(19) 0.0087(19) 0.0112(19) 0.0040(15) 0.0015(15) 0.0018(15)
    O2 0.0158(14) 0.0064(13) 0.0086(13) 0.0043(11) 0.0048(11) 0.0022(10)
    O3 0.0205(16) 0.0120(15) 0.0110(14) 0.0084(12) 0.0036(12) 0.0033(11)
    O4 0.0203(16) 0.0171(16) 0.0125(14) 0.0100(13) 0.0076(12) 0.0072(12)
    O5 0.0182(15) 0.0139(14) 0.0052(13) 0.0050(12) 0.0036(11) 0.0028(11)
_geom_special_details
;
 All esds (except the esd in the dihedral angle between two l.s. planes)
 are estimated using the full covariance matrix.  The cell esds are taken
 into account individually in the estimation of esds in distances, angles
 and torsion angles; correlations between esds in cell parameters are only
 used when they are defined by crystal symmetry.  An approximate (isotropic)
 treatment of cell esds is used for estimating esds involving l.s. planes.
;
loop_
    _geom_bond_atom_site_label_1
    _geom_bond_atom_site_label_2
    _geom_bond_site_symmetry_2
    _geom_bond_distance
    _geom_bond_publ_flag
    Ga1 O1 . 1.903(3) yes
    Ga1 O5 . 1.932(3) yes
    Ga1 O1 2_557 1.974(3) yes
    Ga1 O2 1_556 1.987(3) yes
    Ga1 O1W . 1.988(3) yes
    Ga1 N2 1_556 2.112(3) yes
    Ga1 Ga1 2_557 2.9716(10) ?
    O1W H1X . 0.943(10) ?
    O1W H1Y . 0.939(10) ?
    O1 H1 . 0.77(5) ?
    N1 N2 . 1.333(4) ?
    N1 C2 . 1.355(5) ?
    N1 H1N . 0.8800 ?
    N2 C4 . 1.326(5) ?
    C1 O4 . 1.224(5) ?
    C1 O5 . 1.276(5) ?
    C1 C2 . 1.499(5) ?
    C2 C3 . 1.369(6) ?
    C3 C4 . 1.399(5) ?
    C3 H3 . 0.9500 ?
    C4 C5 . 1.487(5) ?
    C5 O3 . 1.225(5) ?
    C5 O2 . 1.284(5) ?
loop_
    _geom_angle_atom_site_label_1
    _geom_angle_atom_site_label_2
    _geom_angle_atom_site_label_3
    _geom_angle_site_symmetry_1
    _geom_angle_site_symmetry_3
    _geom_angle
    _geom_angle_publ_flag
    O1 Ga1 O5 . . 101.59(12) yes
    O1 Ga1 O1 . 2_557 79.94(13) yes
    O5 Ga1 O1 . 2_557 93.13(12) yes
    O1 Ga1 O2 . 1_556 166.31(11) yes
    O5 Ga1 O2 . 1_556 87.28(11) yes
    O1 Ga1 O2 2_557 1_556 89.26(11) yes
    O1 Ga1 O1W . . 99.60(12) yes
    O5 Ga1 O1W . . 88.20(12) yes
    O1 Ga1 O1W 2_557 . 178.65(12) yes
    O2 Ga1 O1W 1_556 . 91.00(11) yes
    O1 Ga1 N2 . 1_556 93.94(12) yes
    O5 Ga1 N2 . 1_556 164.18(12) yes
    O1 Ga1 N2 2_557 1_556 92.49(12) yes
    O2 Ga1 N2 1_556 1_556 78.02(11) yes
    O1W Ga1 N2 . 1_556 86.27(12) yes
    O1 Ga1 Ga1 . 2_557 40.86(8) ?
    O5 Ga1 Ga1 . 2_557 99.50(8) ?
    O1 Ga1 Ga1 2_557 2_557 39.08(8) ?
    O2 Ga1 Ga1 1_556 2_557 127.84(8) ?
    O1W Ga1 Ga1 . 2_557 140.45(9) ?
    N2 Ga1 Ga1 1_556 2_557 94.18(9) ?
    Ga1 O1W H1X . . 124(2) ?
    Ga1 O1W H1Y . . 123(2) ?
    H1X O1W H1Y . . 110.8(16) ?
    Ga1 O1 Ga1 . 2_557 100.06(13) ?
    Ga1 O1 H1 . . 118(4) ?
    Ga1 O1 H1 2_557 . 107(4) ?
    N2 N1 C2 . . 110.6(3) ?
    N2 N1 H1N . . 124.7 ?
    C2 N1 H1N . . 124.7 ?
    C4 N2 N1 . . 106.8(3) ?
    C4 N2 Ga1 . 1_554 112.3(2) ?
    N1 N2 Ga1 . 1_554 140.7(3) ?
    O4 C1 O5 . . 129.1(4) ?
    O4 C1 C2 . . 118.2(3) ?
    O5 C1 C2 . . 112.7(3) ?
    N1 C2 C3 . . 107.5(3) ?
    N1 C2 C1 . . 119.5(3) ?
    C3 C2 C1 . . 133.0(4) ?
    C2 C3 C4 . . 104.8(3) ?
    C2 C3 H3 . . 127.6 ?
    C4 C3 H3 . . 127.6 ?
    N2 C4 C3 . . 110.3(3) ?
    N2 C4 C5 . . 115.1(3) ?
    C3 C4 C5 . . 134.4(3) ?
    O3 C5 O2 . . 124.3(4) ?
    O3 C5 C4 . . 121.2(3) ?
    O2 C5 C4 . . 114.5(3) ?
    C5 O2 Ga1 . 1_554 118.6(2) ?
    C1 O5 Ga1 . . 129.9(3) ?
loop_
    _geom_torsion_atom_site_label_1
    _geom_torsion_atom_site_label_2
    _geom_torsion_atom_site_label_3
    _geom_torsion_atom_site_label_4
    _geom_torsion_site_symmetry_1
    _geom_torsion_site_symmetry_2
    _geom_torsion_site_symmetry_3
    _geom_torsion_site_symmetry_4
    _geom_torsion
    _geom_torsion_publ_flag
    C2 N1 N2 C4 . . . . 0.2(4) ?
    C2 N1 N2 Ga1 . . . 1_554 -173.6(3) ?
    N2 N1 C2 C3 . . . . 0.2(4) ?
    N2 N1 C2 C1 . . . . -178.4(3) ?
    O4 C1 C2 N1 . . . . 7.0(5) ?
    O5 C1 C2 N1 . . . . -173.1(3) ?
    O4 C1 C2 C3 . . . . -171.2(4) ?
    O5 C1 C2 C3 . . . . 8.7(6) ?
    N1 C2 C3 C4 . . . . -0.5(4) ?
    C1 C2 C3 C4 . . . . 177.8(4) ?
    N1 N2 C4 C3 . . . . -0.5(4) ?
    Ga1 N2 C4 C3 1_554 . . . 175.2(2) ?
    N1 N2 C4 C5 . . . . 175.1(3) ?
    Ga1 N2 C4 C5 1_554 . . . -9.2(4) ?
    C2 C3 C4 N2 . . . . 0.7(4) ?
    C2 C3 C4 C5 . . . . -173.7(4) ?
    N2 C4 C5 O3 . . . . -177.0(3) ?
    C3 C4 C5 O3 . . . . -2.8(7) ?
    N2 C4 C5 O2 . . . . 1.0(5) ?
    C3 C4 C5 O2 . . . . 175.2(4) ?
    O3 C5 O2 Ga1 . . . 1_554 -173.3(3) ?
    C4 C5 O2 Ga1 . . . 1_554 8.8(4) ?
    O4 C1 O5 Ga1 . . . . -4.2(6) ?
    C2 C1 O5 Ga1 . . . . 175.8(2) ?
loop_
    _geom_hbond_atom_site_label_D
    _geom_hbond_atom_site_label_H
    _geom_hbond_atom_site_label_A
    _geom_hbond_site_symmetry_A
    _geom_hbond_distance_DH
    _geom_hbond_distance_HA
    _geom_hbond_distance_DA
    _geom_hbond_angle_DHA
    _geom_hbond_publ_flag
    O1W H1X O4 2_657 0.943 1.725 2.643(4) 164 yes
    O1W H1Y O2 2_666 0.939 1.885 2.803(4) 165 yes
    O1 H1 O3 1_546 0.77 1.99 2.751(4) 175 yes
    N1 H1N O3 1_545 0.88 1.96 2.773(4) 152.4 yes
_shelx_space_group_comment
;
The symmetry employed for this shelxl refinement is uniquely defined
by the following loop, which should always be used as a source of
symmetry information in preference to the above space-group names.
They are only intended as comments.
;
_shelx_estimated_absorpt_T_min     0.632
_shelx_estimated_absorpt_T_max     0.773
_shelx_hkl_file
;
  -1   0   0  124.79    5.80
  -1   0   0  125.89    5.10
  -1   0   0  121.39    4.20
  -1   0   0  115.59    4.20
   1   0   0  126.09    5.90
   1   0   0  127.79    5.20
   1   0   0  118.79    4.10
   1   0   0  117.79    4.20
  -2   0   0 9700.33  211.98
  -2   0   0 9728.63  212.28
  -2   0   0 9361.16  210.48
  -2   0   0 9544.84  210.58
   2   0   0 9770.12  212.38
   2   0   0 9616.94  210.68
   2   0   0 9587.74  210.68
   2   0   0 9999.00  212.18
  -3   0   0 1286.67   31.30
  -3   0   0 1288.57   33.00
  -3   0   0 1273.17   29.90
  -3   0   0 1278.97   32.30
  -3   0   0 1314.27   30.00
   3   0   0 1286.17   30.30
   3   0   0 1272.97   30.20
   3   0   0 1327.47   32.70
  -4   0   0 2313.97   51.29
  -4   0   0 2280.37   53.19
  -4   0   0 2273.37   54.89
  -4   0   0 2252.87   55.59
  -4   0   0 2246.98   51.29
   4   0   0 2270.67   55.19
   4   0   0 2259.27   51.89
   4   0   0 2260.97   51.89
  -5   0   0  448.96   15.10
  -5   0   0  462.35   17.90
  -5   0   0  490.75   12.20
  -5   0   0  475.75   12.20
  -5   0   0  458.95   16.40
   5   0   0  458.85   14.00
   5   0   0  500.45   18.90
  -6   0   0  354.26   13.30
  -6   0   0  356.06   14.60
   6   0   0  339.47   11.00
   6   0   0  332.07   18.70
   7   0   0  335.47   20.10
   7  -1   0   35.40   10.20
  -7   1   0   28.70    5.50
  -7   1   0   19.50    5.70
   6  -1   0  733.43   22.90
   6  -1   0  768.42   25.60
  -6   1   0  756.22   22.10
  -6   1   0  788.92   22.10
   5  -1   0  204.38   12.30
   5  -1   0  203.78   11.10
  -5   1   0  202.88   10.80
  -5   1   0  202.58   10.50
   4  -1   0  617.44   18.90
   4  -1   0  636.84   18.60
   4  -1   0  634.44   18.80
  -4   1   0  587.14   15.40
  -4   1   0  614.34   15.70
  -4   1   0  619.04   18.30
  -4   1   0  622.74   20.40
  -4   1   0  661.43   18.60
   3  -1   0 2687.03   61.99
   3  -1   0 2614.44   61.99
   3  -1   0 2738.63   61.99
  -3   1   0 2700.63   63.29
  -3   1   0 2654.73   59.59
  -3   1   0 2728.73   62.19
  -3   1   0 2739.93   62.19
   2  -1   0  146.89    5.50
   2  -1   0  161.68    7.00
   2  -1   0  164.68    8.00
  -2   1   0  143.89    5.50
  -2   1   0  165.68    8.20
  -2   1   0  173.28    8.60
   1  -1   0 3942.51   90.79
   1  -1   0 3895.21   89.79
   1  -1   0 4135.79   89.49
  -1   1   0 4052.19   89.89
  -1   1   0 4125.59   88.99
  -1   1   0 4108.89   89.89
   0  -1   0  507.15   13.10
   0  -1   0  494.65   12.70
   0  -1   0  510.25   12.90
   0  -1   0  508.25   14.00
   0   1   0  489.25   13.50
   0   1   0  488.75   12.60
  -1  -1   0 2179.08   47.90
  -1  -1   0 2247.88   50.19
  -1  -1   0 2217.18   49.50
  -1  -1   0 2226.78   50.59
  -1  -1   0 2032.10   47.80
   1   1   0 2194.18   49.50
   1   1   0 2135.59   47.90
   1   1   0 2104.19   48.00
   1   1   0 2272.37   50.29
  -2  -1   0  687.43   19.50
  -2  -1   0  699.43   19.90
  -2  -1   0  680.43   18.80
   2   1   0  701.83   19.90
   2   1   0  696.83   19.40
  -3  -1   0 1199.18   31.40
  -3  -1   0 1202.88   31.10
  -3  -1   0 1176.28   31.40
  -4  -1   0  491.95   17.60
  -4  -1   0  434.66   17.00
  -4  -1   0  455.95   17.20
   4   1   0  490.75   18.40
   4   1   0  442.26   17.80
   5   1   0  110.09   11.60
  -6  -1   0  420.76   19.10
   6   1   0  365.56   20.30
   7  -2   0  248.88   15.20
   7  -2   0  199.78   15.70
  -7   2   0  223.48   13.80
  -7   2   0  185.08   14.40
   6  -2   0  359.06   16.20
   6  -2   0  326.57   16.00
  -6   2   0  345.27   16.20
  -6   2   0  331.77   16.30
   5  -2   0   40.00    7.60
   5  -2   0   48.70    7.20
  -5   2   0   46.40    8.00
  -5   2   0   67.09    9.30
   4  -2   0 1133.29   31.30
   4  -2   0 1201.18   30.40
   4  -2   0 1141.49   31.60
  -4   2   0 1192.48   32.00
  -4   2   0 1163.68   31.50
   3  -2   0   17.40    5.90
   3  -2   0   22.00    6.80
   3  -2   0   21.30    4.00
  -3   2   0   17.80    6.50
  -3   2   0   21.80    6.70
  -3   2   0   23.10    4.10
   2  -2   0  365.56   13.80
   2  -2   0  354.16   13.70
   2  -2   0  364.16   12.20
  -2   2   0  368.16   11.90
  -2   2   0  371.16   13.90
  -2   2   0  383.06   14.70
   1  -2   0  873.81   23.30
   1  -2   0  852.81   22.80
   1  -2   0  853.31   23.20
  -1   2   0  888.01   23.50
  -1   2   0  861.51   23.10
  -1   2   0  849.61   22.70
   0  -2   0 1041.30   27.80
   0  -2   0 1077.69   26.60
   0  -2   0 1063.79   26.30
   0  -2   0 1020.70   26.10
   0   2   0 1037.10   26.00
   0   2   0 1045.30   25.90
   0   2   0 1053.49   27.80
  -1  -2   0  696.33   21.50
  -1  -2   0  690.53   17.80
  -1  -2   0  694.93   20.20
  -1  -2   0  710.63   19.10
  -1  -2   0  705.03   18.00
   1   2   0  725.03   20.60
   1   2   0  686.23   17.70
   1   2   0  701.13   18.00
   1   2   0  713.23   19.50
  -2  -2   0   28.10    7.80
  -2  -2   0   35.30    5.20
  -2  -2   0   39.00    5.90
   2   2   0   35.20    5.70
   2   2   0   38.70    7.20
   2   2   0   28.70    3.20
   2   2   0   28.90    3.20
  -3  -2   0 1845.72   47.60
  -3  -2   0 1783.92   46.50
   3   2   0 1839.42   46.00
   3   2   0 1837.72   47.10
  -4  -2   0   33.30    9.10
   4   2   0   15.10    8.10
   4   2   0   15.60    8.80
  -5  -2   0  504.85   22.80
   5   2   0  499.15   23.00
   5   2   0  589.04   34.00
  -6  -2   0  168.48   17.00
   6   2   0  214.08   18.60
   7  -3   0  318.87   17.20
   7  -3   0  279.37   15.80
  -7   3   0  261.77   17.00
  -7   3   0  269.77   17.60
   6  -3   0   11.30    9.70
   6  -3   0   10.40    7.80
  -6   3   0   15.70    9.40
  -6   3   0   21.90    8.80
   5  -3   0  294.97   17.00
   5  -3   0  278.07   13.60
  -5   3   0  254.67   14.80
  -5   3   0  245.98   15.30
   4  -3   0  439.46   18.10
   4  -3   0  438.86   13.40
   4  -3   0  446.16   17.70
  -4   3   0  442.06   13.50
  -4   3   0  430.36   17.80
  -4   3   0  404.86   17.10
   3  -3   0  775.42   23.70
   3  -3   0  762.42   21.30
   3  -3   0  765.32   24.20
  -3   3   0  769.32   21.30
  -3   3   0  691.23   31.70
   2  -3   0  719.93   21.40
   2  -3   0  695.43   22.00
   2  -3   0  682.83   21.30
  -2   3   0  671.53   21.80
  -2   3   0  715.73   21.20
  -2   3   0  686.83   21.50
   1  -3   0  383.16   14.60
   1  -3   0  365.56   14.40
   1  -3   0  361.66   15.30
  -1   3   0  361.76   15.10
  -1   3   0  379.86   15.00
  -1   3   0  363.86   13.90
   0  -3   0 2249.57   55.29
   0  -3   0 2218.78   53.19
   0  -3   0 2288.57   53.89
   0  -3   0 2263.27   53.09
   0   3   0 2208.98   52.89
   0   3   0 2241.68   53.09
   0   3   0 2232.08   52.49
   0   3   0 2160.38   54.79
  -1  -3   0   20.20    5.20
  -1  -3   0   30.90    8.10
  -1  -3   0   28.50    5.50
  -1  -3   0   12.90    5.60
  -1  -3   0   29.40    5.30
   1   3   0   24.30    5.10
   1   3   0   24.80    4.90
   1   3   0   24.30    5.90
  -2  -3   0 1264.87   31.50
  -2  -3   0 1367.26   38.90
  -2  -3   0 1339.37   36.90
  -2  -3   0 1377.76   35.30
  -2  -3   0 1413.46   31.90
   2   3   0 1390.16   35.70
   2   3   0 1363.86   32.20
   2   3   0 1375.46   37.20
   2   3   0 1330.27   32.20
  -3  -3   0  335.17   19.30
  -3  -3   0  309.27   14.20
   3   3   0  318.17   16.20
   3   3   0  316.87   15.80
  -4  -3   0  199.28   19.10
   4   3   0  207.38   16.10
  -5  -3   0  358.56   22.90
   5   3   0  364.36   21.80
   5   3   0  358.66   19.90
   7  -4   0   23.20    9.10
   7  -4   0   24.90   10.70
  -7   4   0   29.10   12.80
  -7   4   0   14.30   11.40
   6  -4   0  364.46   16.60
   6  -4   0  339.37   20.40
  -6   4   0  339.97   19.80
  -6   4   0  349.07   20.50
   5  -4   0  233.78   18.00
   5  -4   0  247.68   11.10
  -5   4   0  244.98   16.20
  -5   4   0  231.78   17.00
   4  -4   0  949.71   30.20
   4  -4   0  931.71   26.90
   4  -4   0 1001.60   31.10
  -4   4   0  934.01   26.80
  -4   4   0 1014.50   31.20
  -4   4   0  917.21   30.30
   3  -4   0 1164.48   34.60
   3  -4   0 1297.17   35.90
   3  -4   0 1223.18   33.70
  -3   4   0 1267.07   35.80
  -3   4   0 1197.08   33.30
  -3   4   0 1225.08   35.40
   2  -4   0  272.97   18.00
   2  -4   0  272.57   16.40
   2  -4   0  267.97   14.60
  -2   4   0  242.48   13.80
  -2   4   0  256.37   14.50
  -2   4   0  244.88   13.90
   1  -4   0 3239.78   75.19
   1  -4   0 3132.89   76.29
   1  -4   0 3067.09   74.39
   1  -4   0 3077.49   74.69
  -1   4   0 3176.78   74.99
  -1   4   0 3220.48   75.29
  -1   4   0 3091.09   76.19
   0  -4   0   17.30    8.60
   0  -4   0   23.00    6.50
   0  -4   0   16.90    6.10
   0  -4   0   24.40    6.90
   0   4   0   13.70    5.60
   0   4   0   14.00    6.20
   0   4   0   14.40    7.40
   0   4   0   13.10    6.30
  -1  -4   0  926.01   30.30
  -1  -4   0  884.31   24.90
  -1  -4   0  917.01   25.60
   1   4   0  907.11   26.40
   1   4   0  904.21   25.50
  -2  -4   0  166.28    8.70
  -2  -4   0  166.28   17.50
  -2  -4   0  157.58   11.30
  -2  -4   0  162.88    8.80
   2   4   0  180.78   12.80
   2   4   0  158.58    8.90
  -3  -4   0  371.66   23.30
   3   4   0  387.56   17.40
  -4  -4   0   85.19   15.20
   4   4   0   61.79   11.10
  -5  -4   0   36.20   14.50
   5   4   0   17.60   10.30
   7  -5   0  446.86   24.50
   7  -5   0  375.86   19.50
   6  -5   0   28.00   13.20
   6  -5   0   22.90    6.60
  -6   5   0   33.60   12.60
  -6   5   0   17.80   11.90
   5  -5   0  153.28   20.90
  -5   5   0  154.38   18.70
  -5   5   0  169.08   16.70
   4  -5   0  558.84   24.90
   4  -5   0  546.85   21.30
  -4   5   0  546.35   24.20
  -4   5   0  489.25   19.70
  -4   5   0  495.75   22.90
   3  -5   0   -4.10   10.10
   3  -5   0    2.40    8.60
   3  -5   0   -3.50    8.10
  -3   5   0   -2.70    9.00
  -3   5   0    4.10   10.10
  -3   5   0    1.10    8.10
   2  -5   0  334.67   18.50
   2  -5   0  367.36   18.30
   2  -5   0  384.96   18.70
  -2   5   0  342.77   17.80
  -2   5   0  399.16   19.10
  -2   5   0  382.26   18.40
   1  -5   0  197.08   14.60
   1  -5   0  211.28   17.00
   1  -5   0  199.08   13.90
  -1   5   0  207.88   14.30
   0  -5   0  315.57   15.60
   0  -5   0  292.67   14.30
   0  -5   0  296.87   19.40
   0   5   0  299.57   15.20
   0   5   0  304.67   15.80
  -1  -5   0  272.57   13.90
  -1  -5   0  284.67   14.90
  -1  -5   0  275.47   21.20
   1   5   0  280.27   15.30
   1   5   0  301.97   14.60
  -2  -5   0  156.48   10.50
  -2  -5   0  139.09   10.00
  -2  -5   0  146.49   17.40
   2   5   0  151.38   11.10
   2   5   0  180.78   13.80
  -3  -5   0  360.96   24.40
   3   5   0  397.16   19.30
   3   5   0  337.77   13.10
  -4  -5   0   13.40   15.40
   4   5   0  -13.20    9.60
   6  -6   0  252.07   23.80
   6  -6   0  291.87   15.70
  -6   6   0  290.37   21.30
  -6   6   0  294.67   23.20
   5  -6   0  336.97   24.10
   5  -6   0  361.96   19.40
  -5   6   0  345.57   22.80
  -5   6   0  371.76   22.30
   4  -6   0  144.49   15.60
   4  -6   0  156.08   16.80
  -4   6   0  116.19   15.60
   3  -6   0  308.07   20.20
   3  -6   0  305.27   21.20
   3  -6   0  333.77   25.40
  -3   6   0  299.27   20.90
   2  -6   0   -5.90   10.00
   2  -6   0   -1.90   10.40
   2  -6   0   15.60   11.50
  -2   6   0    8.60   10.70
   1  -6   0  481.75   23.00
   1  -6   0  449.76   21.40
   1  -6   0  486.05   27.10
  -1   6   0  504.75   23.20
  -1   6   0  527.55   21.80
   0  -6   0   46.90   12.70
   0  -6   0   50.79   11.70
   0  -6   0   69.79   10.90
   0   6   0   56.99    9.40
   0   6   0   46.50   10.70
  -1  -6   0   81.59   15.10
  -1  -6   0  103.19   10.90
  -1  -6   0  103.49   11.80
   1   6   0  116.59   12.30
   1   6   0  101.59   13.60
  -2  -6   0  324.27   24.70
  -2  -6   0  322.37   15.00
  -2  -6   0  296.17   14.50
   2   6   0  335.37   15.90
   2   6   0  314.57   19.20
   3   6   0    2.70   10.00
   6  -7   0   74.09   12.20
   6  -7   0   88.89   16.80
  -6   7   0   66.89   17.80
   5  -7   0   32.70   13.40
   5  -7   0  -17.20   18.20
  -5   7   0   11.80   13.30
   4  -7   0  373.96   25.00
   4  -7   0  334.17   21.90
  -4   7   0  331.27   24.30
   3  -7   0   -2.80   12.30
   3  -7   0   13.20   13.60
   3  -7   0  -17.00   12.80
  -3   7   0    0.40   12.80
   2  -7   0  185.28   19.70
   2  -7   0  211.98   22.00
   2  -7   0  222.38   19.20
  -2   7   0  181.98   19.10
   1  -7   0  123.69   17.80
   1  -7   0  108.59   14.50
   1  -7   0  106.09   15.80
  -1   7   0   92.89   13.30
  -1   7   0  150.88   16.30
   0  -7   0   26.60   15.50
   0  -7   0    7.80   11.70
   0  -7   0   30.80   10.90
   0   7   0   33.70   11.50
   0   7   0    7.30   10.00
  -1  -7   0   78.29   11.20
   1   7   0   71.79   11.70
   4  -8   0   78.19   16.10
   4  -8   0  121.79   19.60
  -4   8   0  105.39   22.70
   3  -8   0  117.09   18.20
   3  -8   0  118.69   18.80
  -3   8   0  107.79   17.80
  -2   8   0  319.67   37.50
  -2   8   0  244.78   20.90
   1  -8   0   12.00   14.90
   1  -8   0    1.80   14.30
  -1   8   0   17.10   11.70
  -1   8  -1   47.30   13.50
   1  -8   1   41.50   15.70
   1  -8   1   32.30   14.40
  -2   8  -1  289.37   22.60
  -2   8  -1  295.57   23.50
   2  -8   1  286.87   30.60
  -3   8  -1   -6.90   13.80
   3  -8   1   12.60   15.50
   3  -8   1    5.30   15.10
  -4   8  -1  274.57   30.90
   4  -8   1  274.57   25.80
   4  -8   1  251.77   23.70
   1   7  -1  348.47   19.90
  -1  -7   1  295.67   18.30
  -1  -7   1  310.77   18.80
   0   7  -1   18.50   10.80
   0   7  -1    8.90   12.10
   0  -7   1   35.70   11.70
   0  -7   1   15.20   14.10
   0  -7   1   32.60   12.40
  -1   7  -1  655.13   27.60
  -1   7  -1  662.63   26.50
   1  -7   1  615.74   27.10
   1  -7   1  579.54   28.60
   1  -7   1  639.14   29.80
  -2   7  -1   12.10   13.20
   2  -7   1   12.80   12.90
   2  -7   1   22.70   14.00
   2  -7   1    7.20   12.00
  -3   7  -1  156.48   16.70
   3  -7   1  174.98   20.90
   3  -7   1  184.58   20.70
   3  -7   1  228.98   20.60
  -4   7  -1  256.87   23.30
   4  -7   1  228.18   22.80
   4  -7   1  242.08   20.80
  -5   7  -1   48.50   15.70
  -6   7  -1   65.19   15.20
   6  -7   1  140.79   19.30
   6  -7   1   97.89   13.20
   3   6  -1   82.79   12.40
  -3  -6   1   75.79   17.20
   2   6  -1  911.11   31.60
  -2  -6   1  945.81   38.60
   1   6  -1   13.50    9.50
   1   6  -1   24.80    8.90
  -1  -6   1   29.70   12.70
  -1  -6   1   19.60    9.20
  -1  -6   1    1.60    8.20
   0   6  -1  781.92   32.20
   0   6  -1  918.01   30.00
   0  -6   1  889.11   34.50
   0  -6   1  962.70   30.70
   0  -6   1  926.31   29.40
  -1   6  -1  108.69   11.80
  -1   6  -1  102.69   12.80
   1  -6   1  118.29   12.70
   1  -6   1  120.59   16.40
   1  -6   1  100.59   16.90
  -2   6  -1  873.81   30.20
   2  -6   1  843.82   31.30
   2  -6   1  843.22   31.30
   2  -6   1  824.02   30.30
  -3   6  -1  159.88   16.50
   3  -6   1  145.99   17.40
   3  -6   1  140.79   16.20
   3  -6   1  120.59   14.40
  -4   6  -1  452.45   24.80
   4  -6   1  407.16   24.70
   4  -6   1  435.56   22.50
  -5   6  -1  184.18   20.90
  -5   6  -1  258.27   21.80
   5  -6   1  202.98   16.20
   5  -6   1  219.88   21.60
  -6   6  -1   37.50   12.60
  -6   6  -1   45.30   12.40
  -6   6  -1   50.49   15.80
   6  -6   1   53.69   16.00
   6  -6   1   66.29    9.80
   4   5  -1   82.39   13.20
  -4  -5   1   76.49   16.60
   3   5  -1  131.99    9.10
   3   5  -1  109.79   12.50
  -3  -5   1   86.19   16.80
   2   5  -1   35.50    6.90
   2   5  -1   36.80    9.50
  -2  -5   1   64.49   14.50
  -2  -5   1   35.50    6.80
  -2  -5   1   61.29    7.80
   1   5  -1   48.20    8.30
   1   5  -1   38.80    8.70
  -1  -5   1   48.20    8.20
  -1  -5   1   28.30    7.40
  -1  -5   1   54.59   13.40
   0   5  -1   74.09   11.20
   0   5  -1   61.39    9.00
   0  -5   1   88.99   10.10
   0  -5   1   77.49    9.40
   0  -5   1   76.89   12.30
  -1   5  -1  134.49   13.00
   1  -5   1  120.49   13.80
   1  -5   1  135.39   12.30
   1  -5   1  130.59   14.60
  -2   5  -1  159.78   14.10
  -2   5  -1  130.29   13.10
  -2   5  -1  139.09   14.40
   2  -5   1  135.89   13.80
   2  -5   1  140.59   15.40
   2  -5   1  154.08   13.30
  -3   5  -1    4.50    8.30
  -3   5  -1    1.60    9.00
  -3   5  -1    8.10    8.80
   3  -5   1    1.90   10.40
   3  -5   1   -3.30    8.70
   3  -5   1    1.30    9.00
  -4   5  -1  488.65   22.50
  -4   5  -1  466.15   23.40
  -4   5  -1  484.45   22.80
   4  -5   1  531.95   21.10
   4  -5   1  516.25   24.40
  -5   5  -1    6.00   11.30
  -5   5  -1    0.10   11.40
  -5   5  -1   21.20    8.40
   5  -5   1   31.60    8.70
  -6   5  -1   44.70   12.90
  -6   5  -1   59.49   12.90
  -6   5  -1   34.40    8.30
   6  -5   1   43.70   13.40
   6  -5   1   36.20    7.90
   6  -5   1   50.99   10.80
  -7   5  -1  120.69   17.30
   7  -5   1  113.59   15.80
   7  -5   1  109.29   12.90
   5   4  -1    2.50   11.10
  -5  -4   1    8.00   12.80
   4   4  -1   50.99   10.30
  -4  -4   1   41.60   13.90
   2   4  -1  178.88    9.30
   2   4  -1  165.78   12.60
  -2  -4   1  181.48    8.90
  -2  -4   1  166.68    9.10
  -2  -4   1  169.78   17.10
   1   4  -1  146.99   11.50
   1   4  -1  144.69    9.50
   1   4  -1  152.18   12.90
   1   4  -1  161.38   10.70
  -1  -4   1  154.28    9.50
  -1  -4   1  154.28   14.80
  -1  -4   1  160.08   12.90
  -1  -4   1  153.78    9.90
   0   4  -1   -1.10    6.00
   0   4  -1  -12.80    8.00
   0   4  -1    6.00    6.20
   0   4  -1    4.50    5.90
   0  -4   1    4.10    6.80
   0  -4   1   -4.00    5.70
   0  -4   1    3.50    6.40
   0  -4   1    4.10    8.40
  -1   4  -1 1218.78   36.50
  -1   4  -1 1132.19   32.20
  -1   4  -1 1188.98   32.90
   1  -4   1 1189.88   34.30
   1  -4   1 1162.28   33.00
   1  -4   1 1224.58   33.40
  -2   4  -1  141.19   11.70
  -2   4  -1  149.79   10.90
  -2   4  -1  133.59   13.00
   2  -4   1  127.09   12.10
   2  -4   1  143.49   12.60
  -3   4  -1  643.84   21.20
  -3   4  -1  631.74   22.80
  -3   4  -1  635.34   22.90
   3  -4   1  651.43   22.30
   3  -4   1  658.33   23.60
   3  -4   1  634.54   23.00
  -4   4  -1  528.65   21.40
  -4   4  -1  543.05   22.50
  -4   4  -1  555.14   19.40
   4  -4   1  537.95   18.90
   4  -4   1  548.85   23.10
  -5   4  -1  127.09   10.90
  -5   4  -1  105.59   16.10
  -5   4  -1  155.18   14.70
   5  -4   1  144.59   15.50
   5  -4   1  139.59   10.80
  -6   4  -1  317.07   19.40
  -6   4  -1  307.67   19.00
   6  -4   1  331.47   18.10
   6  -4   1  304.77   19.20
  -7   4  -1   27.10   10.90
   7  -4   1   48.00   10.80
   7  -4   1   25.60   12.30
   6   3  -1   11.90   11.50
  -6  -3   1   -5.50   11.60
   5   3  -1  179.58   16.60
  -5  -3   1  159.18   17.80
   4   3  -1   68.69   10.20
  -4  -3   1   68.89   12.80
   3   3  -1  303.07   15.30
  -3  -3   1  297.57   18.10
   2   3  -1  500.85   14.70
   2   3  -1  531.65   18.30
  -2  -3   1  507.85   14.40
  -2  -3   1  546.45   21.20
  -2  -3   1  520.45   18.50
  -2  -3   1  496.35   19.60
  -2  -3   1  514.35   14.30
   1   3  -1   -3.00    6.40
   1   3  -1    4.20    4.20
   1   3  -1   -0.60    4.60
  -1  -3   1    2.60    5.80
  -1  -3   1    2.90    4.50
  -1  -3   1    4.10    5.50
  -1  -3   1    2.10    7.40
  -1  -3   1    7.90    5.00
   0   3  -1  949.90   25.80
   0   3  -1  980.90   26.20
   0   3  -1  944.01   27.60
   0   3  -1  977.70   25.90
   0  -3   1  976.00   26.10
   0  -3   1  949.40   28.50
   0  -3   1  931.11   25.80
  -1   3  -1  186.48   10.60
  -1   3  -1  187.98   11.50
  -1   3  -1  189.98   10.70
   1  -3   1  193.48   12.40
   1  -3   1  188.58   12.10
   1  -3   1  173.38   10.30
  -2   3  -1    3.90    6.80
  -2   3  -1    4.60    7.30
  -2   3  -1   -3.70    5.90
   2  -3   1   11.40    6.90
   2  -3   1    2.50    5.80
   2  -3   1   13.30    6.60
  -3   3  -1  700.53   22.50
  -3   3  -1  654.73   22.30
  -3   3  -1  691.73   20.60
   3  -3   1  702.03   22.80
   3  -3   1  695.93   22.50
   3  -3   1  701.83   20.80
  -4   3  -1   30.60    7.90
  -4   3  -1   25.80    8.20
  -4   3  -1   31.40    6.10
   4  -3   1   30.00    5.90
   4  -3   1   27.90    7.80
   4  -3   1   36.00    8.60
  -5   3  -1  280.57   15.70
  -5   3  -1  264.07   15.40
   5  -3   1  265.67   15.00
   5  -3   1  245.98   15.30
  -6   3  -1   43.20   10.10
  -6   3  -1   50.19   10.50
   6  -3   1   29.90   12.30
   6  -3   1   32.10    8.60
  -7   3  -1  346.77   19.10
  -7   3  -1  332.97   18.80
   7  -3   1  316.67   22.90
   7  -3   1  344.87   17.80
   6   2  -1  319.57   19.80
  -6  -2   1  309.47   18.40
   5   2  -1  111.39   11.90
   5   2  -1   85.39   11.50
  -5  -2   1   77.99   10.90
   4   2  -1  117.09   11.90
   4   2  -1  102.89   10.50
  -4  -2   1  104.69   13.00
   3   2  -1 1104.49   30.80
   3   2  -1 1075.19   30.70
  -3  -2   1 1136.09   34.00
  -3  -2   1 1069.29   30.20
  -3  -2   1 1120.69   33.10
   2   2  -1   21.90    6.00
   2   2  -1   19.40    3.10
   2   2  -1   16.60    6.60
   2   2  -1   19.90    3.50
  -2  -2   1   20.20    3.00
  -2  -2   1   30.70    7.60
  -2  -2   1    8.20    5.50
  -2  -2   1   21.30    2.90
  -2  -2   1   20.90    5.30
   1   2  -1  400.76   12.10
   1   2  -1  399.36   15.30
   1   2  -1  401.56   11.80
   1   2  -1  402.46   13.90
  -1  -2   1  388.06   13.10
  -1  -2   1  389.76   11.80
  -1  -2   1  406.76   16.50
  -1  -2   1  412.16   13.70
   0   2  -1  239.88   10.30
   0   2  -1  230.08   11.40
   0   2  -1  226.58    9.80
   0   2  -1  239.48    9.80
   0  -2   1  220.48    9.70
   0  -2   1  250.87   10.20
   0  -2   1  222.78   12.00
  -1   2  -1  616.04   18.50
  -1   2  -1  652.83   18.50
   1  -2   1  617.54   18.20
   1  -2   1  650.93   18.80
   1  -2   1  628.44   19.10
  -2   2  -1   39.50    6.20
  -2   2  -1   36.00    6.00
  -2   2  -1   35.00    6.20
   2  -2   1   40.90    6.20
   2  -2   1   31.70    5.90
   2  -2   1   36.50    6.60
  -3   2  -1  101.49    9.10
  -3   2  -1   82.49    8.90
  -3   2  -1   95.39    7.80
   3  -2   1   80.39    8.60
   3  -2   1   89.09    9.40
   3  -2   1   82.49    7.50
  -4   2  -1  370.76   15.30
  -4   2  -1  391.66   15.80
  -4   2  -1  371.56   12.80
   4  -2   1  377.16   15.80
   4  -2   1  404.26   15.10
   4  -2   1  370.76   14.80
  -5   2  -1   45.90    6.20
  -5   2  -1   60.99    8.50
   5  -2   1   85.29   10.10
   5  -2   1   45.90    8.30
  -6   2  -1  214.78   14.60
  -6   2  -1  226.28   13.40
   6  -2   1  234.08   14.70
   6  -2   1  226.68   15.70
  -7   2  -1  186.48   13.70
  -7   2  -1  172.78   15.40
   7  -2   1  222.18   16.70
   7  -2   1  225.38   13.80
   7   1  -1  116.59   14.70
   6   1  -1  130.19   14.00
   5   1  -1   23.60    8.70
   5   1  -1   21.40    9.10
  -5  -1   1   18.60    7.70
  -5  -1   1   23.60    8.60
   4   1  -1   80.89    9.50
   4   1  -1   88.79   10.00
  -4  -1   1   90.39    8.50
  -4  -1   1   79.49    8.40
  -4  -1   1   71.99    8.20
   3   1  -1  130.99   10.10
   3   1  -1  125.29    4.50
   3   1  -1  129.39    8.80
   3   1  -1  127.59    4.30
  -3  -1   1  132.79    9.50
  -3  -1   1  122.49    9.10
  -3  -1   1  134.29    8.40
   2   1  -1   14.10    5.70
   2   1  -1   11.80    4.80
   2   1  -1   12.80    5.30
   2   1  -1   17.60    2.50
   2   1  -1   11.10    2.60
  -2  -1   1   11.50    4.50
  -2  -1   1   14.90    2.30
  -2  -1   1   13.80    2.20
  -2  -1   1   12.00    5.60
  -2  -1   1    1.90    4.80
   1   1  -1  816.02   19.70
   1   1  -1  821.62   19.60
   1   1  -1  839.42   21.70
   1   1  -1  811.52   21.00
  -1  -1   1  824.92   19.70
  -1  -1   1  822.02   21.10
  -1  -1   1  787.92   19.50
  -1  -1   1  843.22   20.70
  -1  -1   1  853.21   21.90
   0   1  -1  304.67    9.30
   0   1  -1  294.47   10.90
   0   1  -1  321.97    9.60
   0   1  -1  303.67    9.50
   0  -1   1  304.27    9.70
   0  -1   1  293.07   11.00
   0  -1   1  306.87    9.60
  -1   1  -1 1630.04   38.70
  -1   1  -1 1706.13   39.00
  -1   1  -1 1693.03   39.10
   1  -1   1 1654.33   40.10
   1  -1   1 1615.54   38.80
   1  -1   1 1707.83   39.10
  -2   1  -1  126.99    8.40
  -2   1  -1  116.39    7.40
  -2   1  -1  124.39    8.30
   2  -1   1  114.89    7.60
   2  -1   1  115.99    8.20
   2  -1   1  124.09    8.30
   2  -1   1  108.09    7.30
  -3   1  -1 2463.55   56.09
  -3   1  -1 2503.35   57.09
   3  -1   1 2540.75   58.09
   3  -1   1 2251.37   56.69
   3  -1   1 2457.85   56.99
  -4   1  -1  214.88   10.30
  -4   1  -1  188.18   11.40
  -4   1  -1  205.08   10.30
   4  -1   1  198.38   10.00
   4  -1   1  192.48   11.50
   4  -1   1  191.68   10.10
  -5   1  -1  259.97   11.60
  -5   1  -1  253.97   12.20
  -5   1  -1  239.28   11.20
   5  -1   1  261.07   14.80
   5  -1   1  264.27   12.30
  -6   1  -1  370.36   14.50
  -6   1  -1  351.26   17.50
  -6   1  -1  372.16   14.20
  -6   1  -1  438.06   15.50
   6  -1   1  379.16   18.50
   6  -1   1  399.46   16.10
  -7   1  -1   48.50    6.00
  -7   1  -1   46.60    6.40
   7  -1   1   31.00   11.40
   7   0  -1  252.27   17.20
   6   0  -1  179.88   14.40
   5   0  -1  421.96   16.30
   5   0  -1  376.66   12.80
  -5   0   1  377.76   15.50
  -5   0   1  412.86   11.70
  -5   0   1  407.66   13.20
   4   0  -1   41.90    6.30
   4   0  -1   47.20    4.90
  -4   0   1   51.19    4.60
  -4   0   1   39.70    5.70
  -4   0   1   47.20    4.80
  -4   0   1   52.19    7.20
  -4   0   1   45.20    5.10
   3   0  -1 1912.01   44.10
   3   0  -1 1920.31   44.10
   3   0  -1 1931.11   47.00
   3   0  -1 1946.21   45.20
  -3   0   1 1924.71   43.90
  -3   0   1 1879.51   46.70
  -3   0   1 1969.20   44.20
  -3   0   1 1900.01   43.80
  -3   0   1 1910.61   45.00
   2   0  -1   91.69    5.20
   2   0  -1   82.59    7.90
   2   0  -1   87.19    5.30
   2   0  -1   92.39    5.20
   2   0  -1   89.19    5.30
  -2   0   1   76.89    5.90
  -2   0   1   88.39    7.80
  -2   0   1   74.99    5.30
  -2   0   1   85.99    5.30
   1   0  -1 1029.40   23.10
   1   0  -1  869.91   22.40
   1   0  -1  955.00   22.50
  -1   0   1  995.70   22.90
  -1   0   1  925.81   22.50
  -1   0   1 1027.70   22.60
  -1   0   1  937.11   21.70
   0   0  -1 1518.65   35.00
   0   0  -1 1546.25   34.00
   0   0  -1 1538.45   34.90
   0   0   1 1539.35   34.70
   0   0   1 1563.24   35.30
   0   0   1 1548.05   35.20
   0   0   1 1537.95   34.90
  -1   0  -1  169.58    7.50
  -1   0  -1  170.78    6.40
  -1   0  -1  155.68    6.40
   1   0   1  175.08    7.60
   1   0   1  152.88    6.20
  -2   0  -1  322.27   10.90
  -2   0  -1  304.87    9.60
  -2   0  -1  303.17    9.80
  -2   0  -1  311.27   11.60
   2   0   1  300.27   11.50
   2   0   1  297.47    9.40
   2   0   1  304.67    9.70
  -3   0  -1  101.39    8.50
  -3   0  -1   98.29    8.30
  -3   0  -1   98.89    6.40
   3   0   1  107.79    6.10
   3   0   1  105.59    6.40
   3   0   1   84.39    9.00
  -4   0  -1  110.59    9.00
  -4   0  -1  110.29    7.00
  -4   0  -1  104.39    8.50
  -4   0  -1  112.69    6.10
  -4   0  -1  113.09    9.60
   4   0   1  110.39   10.60
   4   0   1  113.59    7.00
   4   0   1  107.09    7.30
  -5   0  -1   65.59    9.00
  -5   0  -1   58.29    5.60
  -5   0  -1   54.29    7.50
  -5   0  -1   54.59    5.00
   5   0   1   66.19    6.70
   5   0   1   64.79    9.60
  -6   0  -1   40.10    7.80
   6   0   1   40.30    5.10
   6   0   1    5.40    9.30
   7   0   1   20.20   12.90
   7  -1  -1   37.90    7.90
   7  -1  -1   14.70    8.80
  -7   1   1   29.30    6.20
  -7   1   1   26.20    6.20
   6  -1  -1  442.76   16.90
   6  -1  -1  423.46   17.60
  -6   1   1  423.86   15.80
  -6   1   1  448.36   15.70
   5  -1  -1    0.40    5.60
   5  -1  -1   -0.50    5.40
  -5   1   1   -3.50    5.50
  -5   1   1    1.60    5.50
   4  -1  -1  548.55   17.50
   4  -1  -1  578.04   16.70
   4  -1  -1  568.44   17.40
  -4   1   1  570.24   19.40
  -4   1   1  575.24   17.70
  -4   1   1  538.95   16.80
   3  -1  -1  312.87   11.90
   3  -1  -1  324.17   10.00
  -3   1   1  315.37   11.80
  -3   1   1  325.87   12.40
  -3   1   1  311.27   13.10
   2  -1  -1   51.09    3.40
   2  -1  -1   69.59    6.10
   2  -1  -1   59.49    7.00
  -2   1   1   74.69    6.20
  -2   1   1   67.09    6.30
   1  -1  -1   64.39    6.90
   1  -1  -1   80.99    6.10
   1  -1  -1   72.79    3.60
  -1   1   1   63.29    6.60
  -1   1   1   69.69    6.40
   0  -1  -1  102.09    5.90
   0  -1  -1  112.69    6.20
   0  -1  -1  101.09    6.10
   0   1   1   90.89    5.60
   0   1   1  104.59    6.20
   0   1   1  100.09    5.60
  -1  -1  -1  453.55   12.70
  -1  -1  -1  461.15   14.00
  -1  -1  -1  455.45   12.20
  -1  -1  -1  435.96   11.90
   1   1   1  446.36   14.00
   1   1   1  437.16   12.00
   1   1   1  464.55   12.50
  -2  -1  -1  467.45   15.50
  -2  -1  -1  476.25   11.90
  -2  -1  -1  461.55   11.80
  -2  -1  -1  485.65   14.30
   2   1   1  436.66   12.20
   2   1   1  485.35   14.90
   2   1   1  484.25   16.00
   2   1   1  465.25   12.10
  -3  -1  -1    7.80    4.90
  -3  -1  -1    7.50    5.90
   3   1   1    8.90    2.70
   3   1   1   10.60    6.20
   3   1   1    4.10    5.70
   3   1   1   10.50    2.60
  -4  -1  -1  241.68   13.70
  -4  -1  -1  231.78   12.30
   4   1   1  230.18   13.60
  -5  -1  -1  148.89   15.10
   5   1   1  109.59   12.80
  -6  -1  -1  325.07   18.70
  -6  -1  -1  293.77   16.40
   6   1   1  287.07   19.50
   7  -2  -1  295.47   16.30
  -7   2   1  290.17   15.80
  -7   2   1  324.77   16.40
   6  -2  -1  193.68   11.80
   6  -2  -1  168.78   13.40
  -6   2   1  183.88   13.40
  -6   2   1  193.78   13.60
   5  -2  -1   91.79    8.30
  -5   2   1   90.69   10.80
  -5   2   1   87.99    9.20
   4  -2  -1 1243.78   33.40
   4  -2  -1 1259.77   30.70
   4  -2  -1 1277.57   33.70
  -4   2   1 1220.98   33.20
  -4   2   1 1240.98   34.20
  -4   2   1 1266.47   33.80
   3  -2  -1   27.30    6.70
   3  -2  -1   19.60    3.70
   3  -2  -1   29.70    6.80
  -3   2   1   22.60    6.60
  -3   2   1   34.00    7.30
   2  -2  -1  452.85   15.40
   2  -2  -1  467.15   13.80
   2  -2  -1  477.05   16.10
  -2   2   1  455.85   16.20
  -2   2   1  459.55   15.90
   1  -2  -1  244.48    9.20
   1  -2  -1  243.28   11.40
   1  -2  -1  223.18   11.40
   1  -2  -1  223.38   10.50
  -1   2   1  249.08   11.30
   0  -2  -1 1125.79   29.70
   0  -2  -1 1150.88   28.20
   0  -2  -1 1100.09   27.60
   0  -2  -1 1136.39   27.70
   0   2   1 1112.69   26.50
   0   2   1 1071.19   29.10
   0   2   1 1056.89   27.30
   0   2   1 1118.79   28.10
  -1  -2  -1   99.09    8.10
  -1  -2  -1   92.59   10.20
  -1  -2  -1   94.19    7.00
  -1  -2  -1   86.39    6.10
   1   2   1   95.09    6.80
   1   2   1  100.29    8.50
   1   2   1   98.49    6.90
   1   2   1  101.29    6.00
  -2  -2  -1   71.59    8.50
  -2  -2  -1   80.19    5.90
  -2  -2  -1   89.39    7.40
  -2  -2  -1   75.99    4.40
   2   2   1   87.39    9.00
   2   2   1   80.89    8.20
   2   2   1   77.89    4.60
  -3  -2  -1  716.53   24.70
  -3  -2  -1  689.93   21.20
   3   2   1  710.33   23.90
   3   2   1  726.53   21.90
  -4  -2  -1   74.39   10.60
   4   2   1   60.39    9.20
   4   2   1   54.19    9.70
  -5  -2  -1  270.07   18.70
   5   2   1  260.67   18.50
  -6  -2  -1  215.78   19.00
   6   2   1  219.68   19.90
   7  -3  -1  331.37   17.60
   7  -3  -1  327.47   16.10
  -7   3   1  353.56   19.70
  -7   3   1  335.67   18.40
   6  -3  -1   43.30    9.80
   6  -3  -1   38.90    8.30
  -6   3   1   38.20   10.10
  -6   3   1   28.40   10.20
   5  -3  -1  499.75   20.40
   5  -3  -1  513.25   16.60
  -5   3   1  502.15   20.70
  -5   3   1  499.95   21.10
   4  -3  -1  119.69   12.00
   4  -3  -1   98.59   11.40
   4  -3  -1  120.29    7.00
  -4   3   1  106.09   10.70
  -4   3   1  112.49   11.70
   3  -3  -1 1301.17   32.70
   3  -3  -1 1283.27   35.30
   3  -3  -1 1287.17   35.20
  -3   3   1 1307.47   35.50
  -3   3   1 1346.47   38.80
   2  -3  -1  772.52   23.60
   2  -3  -1  735.13   21.80
   2  -3  -1  761.52   23.40
  -2   3   1  742.03   22.70
  -2   3   1  733.93   22.90
   1  -3  -1 1737.23   42.40
   1  -3  -1 1767.62   43.60
   1  -3  -1 1716.33   43.40
   1  -3  -1 1781.72   44.40
  -1   3   1 1718.73   43.40
  -1   3   1 1755.42   43.30
   0  -3  -1 2013.60   49.80
   0  -3  -1 2048.59   49.10
   0   3   1 2010.10   47.80
   0   3   1 1992.30   48.90
   0   3   1 2116.69   50.09
   0   3   1 2083.39   49.60
  -1  -3  -1  224.78   14.90
  -1  -3  -1  172.98    8.80
  -1  -3  -1  172.98   13.50
  -1  -3  -1  200.68    9.50
   1   3   1  169.98    9.30
   1   3   1  168.78   11.10
   1   3   1  197.48    9.50
   1   3   1  154.18    9.20
  -2  -3  -1 1744.33   41.50
  -2  -3  -1 1720.73   41.30
  -2  -3  -1 1835.52   48.70
  -2  -3  -1 1843.42   44.00
   2   3   1 1738.23   46.50
   2   3   1 1893.81   51.49
   2   3   1 1787.12   42.00
   2   3   1 1713.03   41.70
  -3  -3  -1    8.20   10.30
  -3  -3  -1   -5.80    6.00
   3   3   1   -3.70    7.10
   3   3   1   -9.50    7.10
   3   3   1    3.40    2.80
  -4  -3  -1  261.87   21.20
   4   3   1  272.47   16.10
   4   3   1  276.67   17.50
  -5  -3  -1  100.19   15.10
   5   3   1   61.39   13.90
   7  -4  -1  175.88   12.20
   7  -4  -1  209.48   18.60
  -7   4   1  167.68   18.20
  -7   4   1  191.28   17.10
   6  -4  -1  394.46   21.20
   6  -4  -1  427.86   19.00
  -6   4   1  404.26   22.00
  -6   4   1  414.06   21.20
   5  -4  -1   34.80   10.90
   5  -4  -1   40.80    5.60
  -5   4   1   46.20   11.20
  -5   4   1   39.60   10.90
   4  -4  -1 1263.17   37.90
   4  -4  -1 1328.27   34.20
   4  -4  -1 1291.57   38.30
  -4   4   1 1291.17   37.40
  -4   4   1 1333.37   38.30
   3  -4  -1   27.20    9.20
  -3   4   1   40.60    9.60
  -3   4   1   33.50    8.80
   2  -4  -1  430.56   17.80
   2  -4  -1  422.96   15.70
   2  -4  -1  455.55   18.30
   2  -4  -1  425.36   17.40
  -2   4   1  427.66   18.00
  -2   4   1  417.46   18.30
   1  -4  -1  788.42   24.60
   1  -4  -1  801.82   26.10
   1  -4  -1  784.92   23.60
   1  -4  -1  820.02   25.00
  -1   4   1  799.62   25.00
  -1   4   1  793.32   24.60
   0  -4  -1   70.39    8.00
   0  -4  -1   87.59    8.90
   0  -4  -1   94.79   11.10
   0  -4  -1   91.59    8.80
   0   4   1   90.89    9.10
   0   4   1   75.19    7.50
   0   4   1   77.99    9.40
  -1  -4  -1  215.28   11.80
  -1  -4  -1  254.97   17.00
  -1  -4  -1  214.28   11.20
   1   4   1  215.08   13.60
   1   4   1  234.58   11.90
   1   4   1  231.48   12.00
  -2  -4  -1   80.59    8.10
  -2  -4  -1   38.00   11.10
  -2  -4  -1   61.59    6.20
   2   4   1   46.90    6.70
   2   4   1   68.89    8.30
   2   4   1   56.39    9.90
  -3  -4  -1  153.68   18.90
   3   4   1  157.68   12.90
   3   4   1  166.38   16.20
  -4  -4  -1   42.80   14.60
   4   4   1   45.70   11.90
   4   4   1   31.00   15.00
   7  -5  -1  378.46   17.40
   7  -5  -1  450.55   24.70
  -7   5   1  456.85   24.60
   6  -5  -1   21.50   12.90
   6  -5  -1   17.50    5.60
  -6   5   1    7.10   12.10
  -6   5   1   39.50   12.90
   5  -5  -1  377.46   22.10
   5  -5  -1  372.76   15.90
  -5   5   1  349.87   21.50
  -5   5   1  366.36   21.90
   4  -5  -1  388.56   18.10
   4  -5  -1  408.46   21.60
  -4   5   1  399.86   25.20
  -4   5   1  376.26   20.30
   3  -5  -1  107.99   13.10
   3  -5  -1  171.98   16.20
   3  -5  -1  117.39   13.40
  -3   5   1  132.29   15.50
  -3   5   1  121.19   13.30
   2  -5  -1  333.97   15.50
   2  -5  -1  344.17   18.00
   2  -5  -1  329.77   18.70
   2  -5  -1  363.46   18.40
  -2   5   1  359.06   18.60
   1  -5  -1   12.60   10.10
   1  -5  -1   -0.30    8.20
   1  -5  -1    5.90    7.70
  -1   5   1    6.00    8.20
   0  -5  -1  162.98   11.80
   0  -5  -1  147.49   13.40
   0  -5  -1  166.98   16.70
   0   5   1  177.88   13.70
   0   5   1  141.89   12.50
  -1  -5  -1  115.29   10.80
  -1  -5  -1  115.09   14.60
   1   5   1  131.29   11.60
   1   5   1  122.09   11.40
  -2  -5  -1  136.69    9.60
  -2  -5  -1  128.49   10.50
  -2  -5  -1  127.99   17.10
   2   5   1  155.38   11.00
   2   5   1  129.59   12.90
  -3  -5  -1  154.58   19.40
   3   5   1  135.39   16.50
   7  -6  -1   77.29   16.40
   7  -6  -1   44.50    9.10
  -7   6   1   42.70   16.20
   6  -6  -1   42.90   14.10
   6  -6  -1   25.90    8.70
  -6   6   1   43.70   14.70
  -6   6   1   37.50   14.40
   5  -6  -1  246.58   19.90
   5  -6  -1  239.08   17.20
  -5   6   1  266.47   22.00
   4  -6  -1   17.80   10.90
   4  -6  -1   18.70   11.20
  -4   6   1   19.70   12.80
   3  -6  -1  170.88   18.00
   3  -6  -1  163.68   17.50
   3  -6  -1  153.18   16.20
  -3   6   1  162.38   16.60
   2  -6  -1   10.10   10.10
   2  -6  -1   20.10   12.70
   2  -6  -1   21.20   10.40
  -2   6   1   20.00   11.70
   1  -6  -1  296.37   17.50
   1  -6  -1  323.47   19.60
   1  -6  -1  296.67   21.20
  -1   6   1  307.47   19.70
  -1   6   1  297.17   17.40
   0  -6  -1   82.79   12.10
   0  -6  -1   76.39   11.10
   0  -6  -1   66.69   15.20
   0   6   1   81.79   10.00
   0   6   1   58.49   11.30
  -1  -6  -1   22.40   10.00
  -1  -6  -1   34.20   15.30
  -1  -6  -1   28.30    9.00
   1   6   1   40.80    9.50
   1   6   1   27.00    8.80
  -2  -6  -1  235.18   13.20
  -2  -6  -1  290.47   25.20
  -2  -6  -1  257.67   14.40
   2   6   1  234.58   16.80
   2   6   1  259.97   14.30
   6  -7  -1  149.69   15.70
  -6   7   1  124.99   19.40
   5  -7  -1   77.39   16.70
   5  -7  -1   47.50   12.20
  -5   7   1   55.39   14.80
   4  -7  -1  399.86   24.00
   4  -7  -1  439.66   26.60
  -4   7   1  402.06   26.10
   3  -7  -1  217.08   21.90
   3  -7  -1  194.38   21.20
   3  -7  -1  268.17   21.60
  -3   7   1  211.48   20.90
   2  -7  -1  314.47   22.80
   2  -7  -1  334.57   21.10
   2  -7  -1  347.17   22.60
  -2   7   1  358.86   22.70
   1  -7  -1  556.54   25.10
   1  -7  -1  577.04   26.20
   1  -7  -1  589.74   30.60
  -1   7   1  585.74   26.00
  -1   7   1  586.94   24.50
   0  -7  -1   22.00   13.20
   0  -7  -1    9.00   15.70
   0  -7  -1   31.90   10.70
   0   7   1   64.59   11.70
  -1  -7  -1  476.05   22.40
  -1  -7  -1  445.46   32.00
   1   7   1  469.15   21.40
   4  -8  -1  -10.00   15.90
   4  -8  -1   31.90   14.70
  -4   8   1   27.90   15.70
   3  -8  -1  101.29   17.90
   3  -8  -1   93.79   18.00
  -3   8   1   48.00   16.80
   2  -8  -1  194.68   21.60
  -2   8   1  183.28   21.40
  -2   8   1  227.58   20.90
   1  -8   2  214.88   21.40
   1  -8   2  210.88   24.00
  -2   8  -2  255.17   22.50
  -3   8  -2   38.70   15.20
   3  -8   2   27.20   16.20
   3  -8   2   11.70   15.40
  -4   8  -2  370.96   27.40
   4  -8   2  348.27   28.30
   1   7  -2  200.78   18.30
   1   7  -2  178.38   17.90
  -1  -7   2  225.08   17.40
  -1  -7   2  256.27   27.00
  -1  -7   2  229.98   17.30
   0   7  -2   67.09   12.10
   0   7  -2   73.29   12.00
   0  -7   2   63.59   13.10
   0  -7   2   81.79   13.70
   0  -7   2   72.79   15.90
  -1   7  -2  719.73   28.70
  -1   7  -2  712.93   28.30
   1  -7   2  610.34   28.80
   1  -7   2  725.03   30.10
   1  -7   2  729.53   33.50
  -2   7  -2    6.90   12.20
   2  -7   2    1.20   11.80
   2  -7   2    3.50   12.10
   2  -7   2   11.90   13.40
  -3   7  -2  355.86   24.40
   3  -7   2  360.56   25.20
   3  -7   2  373.06   24.20
   3  -7   2  352.16   25.30
  -4   7  -2   40.80   15.70
   4  -7   2   64.29   17.20
   4  -7   2   57.29   14.50
  -5   7  -2  225.78   21.30
   5  -7   2  219.88   27.60
   5  -7   2  279.17   21.00
   3   6  -2  322.27   20.00
  -3  -6   2  267.97   26.90
  -3  -6   2  285.77   11.50
  -3  -6   2  286.17   11.10
   2   6  -2  125.29   13.40
   2   6  -2  151.78   12.00
  -2  -6   2  155.88   12.50
  -2  -6   2  134.09   17.70
  -2  -6   2  153.88   12.40
   1   6  -2  141.19   15.00
   1   6  -2  140.49   12.50
  -1  -6   2  130.69   14.10
  -1  -6   2  129.59   12.90
  -1  -6   2  124.09   17.70
   0   6  -2  232.48   16.50
   0   6  -2  218.58   16.60
   0  -6   2  226.78   17.20
   0  -6   2  217.58   15.00
   0  -6   2  185.58   21.20
  -1   6  -2    6.20   10.20
  -1   6  -2   24.60   10.10
   1  -6   2   10.90   11.30
   1  -6   2    5.90   10.10
   1  -6   2   16.80   12.50
  -2   6  -2  153.58   18.90
   2  -6   2  205.78   19.10
   2  -6   2  196.68   18.90
   2  -6   2  194.98   17.30
  -3   6  -2   12.80   10.50
   3  -6   2   12.00   11.60
   3  -6   2    0.30   10.60
   3  -6   2   13.40   11.30
  -4   6  -2  191.88   18.40
   4  -6   2  220.48   17.70
   4  -6   2  197.58   21.10
  -5   6  -2   47.10   14.60
  -5   6  -2   50.39   12.10
   5  -6   2   47.50   15.30
   5  -6   2   46.10   10.80
  -6   6  -2    9.00   13.30
   6  -6   2   29.10   15.50
   6  -6   2   -2.60    9.20
   4   5  -2   12.50   10.70
  -4  -5   2   18.70   15.40
   3   5  -2  142.69    9.00
   3   5  -2  174.88   15.70
  -3  -5   2  150.28    8.30
  -3  -5   2  142.99    8.00
  -3  -5   2  130.29   17.50
   2   5  -2   -0.10    8.90
  -2  -5   2    5.00    6.30
  -2  -5   2   13.00    7.10
  -2  -5   2    7.30   11.40
   1   5  -2   32.30    7.20
   1   5  -2   44.80   10.00
  -1  -5   2   43.60    8.30
  -1  -5   2   32.40   13.00
   0   5  -2   97.59   11.20
   0   5  -2  115.99   12.60
   0  -5   2   90.69   10.70
   0  -5   2   92.99   13.10
   0  -5   2  124.99   12.10
  -1   5  -2  116.59   13.00
   1  -5   2  123.29   13.90
   1  -5   2  132.89   14.10
   1  -5   2  121.69   14.70
  -2   5  -2  178.98   13.80
  -2   5  -2  219.28   16.30
   2  -5   2  228.88   14.80
   2  -5   2  194.88   17.10
   2  -5   2  233.88   17.30
  -3   5  -2   -3.20    8.80
  -3   5  -2   28.70    9.70
  -3   5  -2   20.50    9.30
   3  -5   2   -2.90    9.20
   3  -5   2   25.60   10.90
   3  -5   2   15.60   11.40
  -4   5  -2  828.62   30.60
  -4   5  -2  803.72   29.50
  -4   5  -2  818.72   28.00
   4  -5   2  827.32   28.20
   4  -5   2  792.22   31.20
  -5   5  -2  101.69   11.70
  -5   5  -2  125.19   14.90
  -5   5  -2  125.99   14.70
   5  -5   2  105.59   13.40
   5  -5   2  115.39   19.50
  -6   5  -2  233.18   20.10
  -6   5  -2  288.47   22.30
   6  -5   2  283.67   20.90
   6  -5   2  237.78   14.70
   6  -5   2  226.78   18.40
  -7   5  -2  276.87   21.00
   7  -5   2  248.98   19.70
   5   4  -2   26.70   11.10
  -5  -4   2    1.50   13.60
   4   4  -2  269.97   18.00
  -4  -4   2  247.08   24.20
   3   4  -2   27.50   10.70
   2   4  -2  947.21   28.90
   2   4  -2  939.11   25.60
  -2  -4   2  904.51   25.20
  -2  -4   2  952.30   25.40
  -2  -4   2  936.71   31.80
   1   4  -2  127.99   11.50
   1   4  -2  120.19    8.50
  -1  -4   2  128.99   14.20
  -1  -4   2  111.79   10.10
  -1  -4   2  123.79    9.70
   0   4  -2  980.60   31.00
   0   4  -2 1001.10   28.60
   0   4  -2  993.30   28.70
   0   4  -2  990.50   28.60
   0  -4   2 1021.70   28.90
   0  -4   2 1014.00   31.50
   0  -4   2 1011.80   29.00
  -1   4  -2  888.11   26.70
  -1   4  -2  867.11   27.90
  -1   4  -2  879.71   26.40
   1  -4   2  863.11   27.40
   1  -4   2  840.02   28.00
  -2   4  -2  137.49   11.80
  -2   4  -2  140.39   12.20
  -2   4  -2  139.99   12.40
   2  -4   2  145.69   13.90
   2  -4   2  142.89   12.70
   2  -4   2  144.59   12.90
  -3   4  -2  765.12   24.80
  -3   4  -2  752.52   25.50
  -3   4  -2  806.02   26.90
   3  -4   2  785.92   29.50
   3  -4   2  792.02   25.40
   3  -4   2  766.62   26.60
  -4   4  -2   36.30    9.40
  -4   4  -2   22.00    8.50
  -4   4  -2   18.10    9.60
   4  -4   2   14.00   10.40
   4  -4   2    9.30    7.40
  -5   4  -2  164.08   17.10
  -5   4  -2  165.68   13.10
  -5   4  -2  184.88   16.30
   5  -4   2  176.98   16.50
  -6   4  -2  130.59   15.40
  -6   4  -2  160.88   13.10
  -6   4  -2  169.38   16.30
   6  -4   2  163.38   17.50
  -7   4  -2   98.09   13.10
   7  -4   2   95.59   13.70
  -6  -3   2   41.30   14.60
   5   3  -2  312.07   19.70
  -5  -3   2  297.17   20.30
   3   3  -2 1020.00   30.20
   3   3  -2  962.10   24.40
   3   3  -2  966.30   30.90
  -3  -3   2  985.70   23.70
  -3  -3   2 1014.00   32.30
  -3  -3   2 1017.70   23.80
   2   3  -2  423.56   20.50
   2   3  -2  449.16   17.20
   2   3  -2  432.16   14.10
   2   3  -2  445.66   13.80
  -2  -3   2  430.06   14.00
  -2  -3   2  455.25   17.00
  -2  -3   2  435.96   20.00
  -2  -3   2  446.86   13.70
  -2  -3   2  437.26   16.60
   1   3  -2  462.55   16.80
   1   3  -2  446.06   15.10
   1   3  -2  434.86   14.30
   1   3  -2  456.25   18.10
  -1  -3   2  424.76   15.80
  -1  -3   2  470.35   19.90
  -1  -3   2  477.05   15.30
  -1  -3   2  464.75   15.20
   0   3  -2 2248.77   54.39
   0   3  -2 2276.97   54.49
   0   3  -2 2253.87   56.29
   0  -3   2 2329.97   54.99
   0  -3   2 2245.18   54.59
  -1   3  -2  301.47   13.50
  -1   3  -2  284.57   14.40
  -1   3  -2  267.87   13.30
   1  -3   2  282.67   15.50
   1  -3   2  256.57   13.80
   1  -3   2  256.77   14.00
  -2   3  -2  619.04   20.60
  -2   3  -2  609.14   20.30
  -2   3  -2  628.64   20.80
   2  -3   2  612.04   20.60
   2  -3   2  616.04   20.80
   2  -3   2  563.34   19.70
  -3   3  -2   -2.00    6.20
  -3   3  -2    0.00   11.50
  -3   3  -2    0.50    6.50
   3  -3   2    9.90    6.80
   3  -3   2   21.80    7.50
   3  -3   2   17.20    8.30
  -4   3  -2  519.85   18.50
  -4   3  -2  541.25   20.70
  -4   3  -2  530.95   20.20
   4  -3   2  528.45   20.80
   4  -3   2  554.14   18.50
  -5   3  -2   31.70    9.60
  -5   3  -2   22.20    7.40
   5  -3   2   25.60   10.10
   5  -3   2   14.60    8.40
  -6   3  -2   54.69   10.90
  -6   3  -2   54.29   11.30
  -6   3  -2   68.69    8.30
   6  -3   2   39.70   10.60
   6  -3   2   70.49   12.20
   7  -3   2  118.19   14.70
   6   2  -2  354.86   21.70
  -6  -2   2  325.77   18.20
   5   2  -2   52.69   10.80
  -5  -2   2   36.20    9.80
   4   2  -2  199.18   14.50
  -4  -2   2  193.88   12.00
  -4  -2   2  201.38   14.30
   3   2  -2   77.39    9.60
   3   2  -2   93.19   10.40
  -3  -2   2   92.39    8.50
  -3  -2   2  106.19   11.70
  -3  -2   2  107.09    5.20
  -3  -2   2   96.09    5.10
  -3  -2   2   93.59    9.50
   2   2  -2   52.39    7.70
   2   2  -2   46.60    5.00
   2   2  -2   47.90    5.80
   2   2  -2   69.29    7.40
  -2  -2   2   57.89    8.80
  -2  -2   2   56.89    6.20
  -2  -2   2   58.39    5.60
  -2  -2   2   54.29    6.90
   1   2  -2   26.20    6.30
   1   2  -2   32.20    5.40
   1   2  -2   34.30    7.10
  -1  -2   2   23.40    5.90
  -1  -2   2   31.10    7.50
  -1  -2   2   31.00    5.40
  -1  -2   2   30.40    5.20
   0   2  -2   43.50    7.60
   0   2  -2   39.90    5.80
   0   2  -2   57.99    6.10
   0   2  -2   58.49    6.60
   0  -2   2   43.60    6.50
   0  -2   2   43.50    7.90
   0  -2   2   50.39    6.50
  -1   2  -2   15.00    6.30
  -1   2  -2    6.30    6.10
  -1   2  -2    1.10    6.50
   1  -2   2    2.70    7.10
   1  -2   2    0.70    6.20
  -2   2  -2   58.99    7.70
  -2   2  -2   72.69    8.00
  -2   2  -2   68.49    7.70
   2  -2   2   59.19    7.50
   2  -2   2   70.49    7.50
   2  -2   2   64.59    7.70
  -3   2  -2   98.49    9.50
  -3   2  -2   91.69    9.10
  -3   2  -2   97.89    9.60
   3  -2   2   93.09    9.00
   3  -2   2  106.29    8.70
   3  -2   2  101.69    9.90
  -4   2  -2  265.37   13.70
  -4   2  -2  247.78   12.20
  -4   2  -2  269.87   13.60
   4  -2   2  252.77   13.90
   4  -2   2  227.08   13.50
  -5   2  -2   14.60    7.00
  -5   2  -2   10.50    8.20
   5  -2   2   21.70    8.40
   5  -2   2   17.30    7.30
  -6   2  -2  254.87   16.30
  -6   2  -2  265.47   15.10
  -6   2  -2  269.27   13.50
   6  -2   2  256.37   15.50
  -7   2  -2   83.39   14.40
  -7   2  -2  101.19   11.60
  -7   2  -2   67.89   10.40
   6   1  -2  117.69   14.10
  -6  -1   2  168.98   12.10
   5   1  -2   17.40   10.70
   5   1  -2   39.60    8.10
   5   1  -2   28.60    4.70
  -5  -1   2   31.20    6.90
  -5  -1   2   28.50    7.30
   4   1  -2  313.77   14.90
   4   1  -2  317.37   10.10
   4   1  -2  313.17   10.00
   4   1  -2  286.67   15.90
  -4  -1   2  322.67    9.10
  -4  -1   2  302.67    8.80
  -4  -1   2  321.17   12.80
  -4  -1   2  320.17   13.60
   3   1  -2    6.20    3.40
   3   1  -2   -1.60    6.00
   3   1  -2   11.20    3.80
   3   1  -2    2.10    5.50
  -3  -1   2    7.20    5.40
  -3  -1   2    6.80    5.50
  -3  -1   2    5.80    4.20
  -3  -1   2    7.20    4.50
  -3  -1   2    9.80    3.00
   2   1  -2   69.69    7.20
   2   1  -2   59.89    5.10
   2   1  -2   60.59    5.30
   2   1  -2   75.79    7.70
  -2  -1   2   71.29    6.80
  -2  -1   2   61.29    5.80
  -2  -1   2   58.69    5.20
  -2  -1   2   68.79    8.60
  -2  -1   2   62.59    5.90
   1   1  -2  718.63   18.60
   1   1  -2  682.83   18.90
  -1  -1   2  690.83   18.90
  -1  -1   2  710.23   18.40
  -1  -1   2  705.23   18.50
  -1  -1   2  697.03   20.70
   0   1  -2  720.93   19.60
   0   1  -2  739.73   19.00
   0   1  -2  737.33   19.70
   0   1  -2  706.73   21.60
   0  -1   2  706.53   19.70
   0  -1   2  743.13   19.60
   0  -1   2  704.13   20.60
  -1   1  -2 1008.40   26.50
  -1   1  -2  949.40   24.80
  -1   1  -2  956.70   25.00
   1  -1   2  934.81   25.20
   1  -1   2  968.80   25.00
   1  -1   2  936.71   24.80
  -2   1  -2   17.30    5.40
  -2   1  -2   16.80    5.30
  -2   1  -2   17.80    6.00
   2  -1   2   19.30    5.50
   2  -1   2   20.50    5.70
   2  -1   2   19.70    6.30
   2  -1   2   21.60    5.60
  -3   1  -2 2168.98   52.39
  -3   1  -2 2188.58   52.59
  -3   1  -2 2255.77   52.69
   3  -1   2 2118.29   52.59
   3  -1   2 2277.67   54.09
  -4   1  -2   81.29    7.80
  -4   1  -2   98.89    9.40
  -4   1  -2   98.19    9.20
  -4   1  -2   84.09    8.80
   4  -1   2   86.49    8.40
   4  -1   2   86.89    9.70
  -5   1  -2  397.96   14.90
  -5   1  -2  405.76   16.40
  -5   1  -2  401.06   15.50
   5  -1   2  399.76   19.10
   5  -1   2  382.06   15.90
  -6   1  -2  202.38   13.70
  -6   1  -2  203.78   11.70
   6  -1   2  200.28   16.80
   6  -1   2  205.88   12.70
  -7   1  -2  114.89    8.90
  -7   1  -2  110.09   10.10
   7  -1   2   88.19   14.80
   7   0  -2  139.19   13.70
   6   0  -2   77.39    8.60
   6   0  -2   80.39    9.60
  -6   0   2   93.89   10.40
  -6   0   2   67.39    6.00
  -6   0   2   63.19    5.80
   5   0  -2  192.48   10.10
   5   0  -2  188.78   11.00
  -5   0   2  195.98    8.40
  -5   0   2  186.48    9.10
  -5   0   2  195.98    8.80
  -5   0   2  193.98   10.70
   4   0  -2   11.00    4.70
   4   0  -2    5.70    7.10
   4   0  -2    7.00    4.10
   4   0  -2   -2.00    4.60
  -4   0   2    0.80    4.40
  -4   0   2    5.10    4.20
  -4   0   2   -3.80    5.70
  -4   0   2    6.60    3.90
   3   0  -2 1319.47   32.10
   3   0  -2 1328.87   32.20
   3   0  -2 1327.67   31.50
  -3   0   2 1302.67   31.10
  -3   0   2 1271.07   33.80
  -3   0   2 1354.06   32.50
  -3   0   2 1321.37   31.50
   2   0  -2   23.50    5.70
   2   0  -2   30.10    5.20
   2   0  -2   24.00    4.90
  -2   0   2   26.80    5.20
  -2   0   2   23.40    2.90
  -2   0   2   22.00    5.00
  -2   0   2   29.20    4.80
  -2   0   2   29.60    4.60
   1   0  -2  617.24   17.40
   1   0  -2  620.34   18.40
   1   0  -2  692.53   17.50
   1   0  -2  621.14   16.50
  -1   0   2  599.44   16.30
  -1   0   2  706.03   17.60
  -1   0   2  605.74   17.00
  -1   0   2  611.54   17.20
   0   0  -2  627.34   15.20
   0   0  -2  614.04   17.80
   0   0  -2  600.04   16.70
   0   0  -2  624.64   16.90
   0   0   2  625.34   16.60
   0   0   2  605.84   17.60
   0   0   2  609.54   16.90
   0   0   2  633.94   16.90
  -1   0  -2   -0.70    4.10
  -1   0  -2   -0.50    4.50
  -1   0  -2   -1.70    5.40
  -1   0  -2    2.20    4.30
   1   0   2    1.60    3.90
   1   0   2    9.80    5.30
   1   0   2    1.40    4.20
  -2   0  -2  114.79    7.60
  -2   0  -2  129.09    9.00
  -2   0  -2  127.49    7.30
  -2   0  -2  125.09    7.10
  -2   0  -2  131.79    9.80
   2   0   2  115.29    7.30
   2   0   2  144.89    9.90
   2   0   2  119.79    7.10
  -3   0  -2  179.58   12.40
  -3   0  -2  153.38    8.30
  -3   0  -2  155.18    9.20
  -3   0  -2  164.48   10.50
  -3   0  -2  164.98    7.90
   3   0   2  155.68    8.50
   3   0   2  164.68   10.70
  -4   0  -2   13.40    6.10
  -4   0  -2    5.40    4.30
  -4   0  -2    5.50    5.00
  -4   0  -2    9.50    6.20
   4   0   2    7.60    7.50
  -5   0  -2  216.88    9.20
  -5   0  -2  200.18   13.50
   5   0   2  208.88   10.40
   5   0   2  189.48   15.20
  -6   0  -2    1.00    8.60
  -6   0  -2   -9.90    9.70
   6   0   2    5.20   10.40
   6   0   2   19.60    5.70
   7  -1  -2    9.50    8.00
   7  -1  -2   33.10    7.90
  -7   1   2   16.20    6.70
   6  -1  -2  295.37   13.40
  -6   1   2  336.87   14.50
  -6   1   2  308.87   13.90
   5  -1  -2   70.59    8.10
   5  -1  -2   58.29    7.00
  -5   1   2   63.99    7.80
  -5   1   2   63.59    7.40
   4  -1  -2  662.13   17.00
   4  -1  -2  641.54   19.80
   4  -1  -2  654.63   19.40
  -4   1   2  649.93   19.50
  -4   1   2  671.93   19.90
  -4   1   2  641.44   21.40
   3  -1  -2  929.71   25.30
   3  -1  -2  944.01   22.20
   3  -1  -2  945.01   25.30
  -3   1   2  984.30   25.90
  -3   1   2  955.00   25.20
  -3   1   2  922.51   25.90
   2  -1  -2   40.30    5.40
   2  -1  -2   38.80    4.70
   2  -1  -2   37.40    6.00
  -2   1   2   42.10    6.40
  -2   1   2   41.70    5.80
  -2   1   2   42.20    6.10
   1  -1  -2 2306.47   54.59
   1  -1  -2 2398.76   52.79
   1  -1  -2 2361.16   54.79
  -1   1   2 2381.86   52.99
  -1   1   2 2391.46   52.79
  -1   1   2 2357.46   54.79
  -1   1   2 2335.87   54.59
   0  -1  -2    5.80    4.40
   0  -1  -2    9.10    4.20
   0  -1  -2    2.10    4.70
   0   1   2    3.70    4.00
   0   1   2   -0.20    4.40
   0   1   2    5.70    5.40
  -1  -1  -2  185.88    9.80
  -1  -1  -2  174.68    6.20
  -1  -1  -2  163.68    8.00
  -1  -1  -2  181.88    8.10
   1   1   2  175.38    7.80
   1   1   2  183.68    9.70
  -2  -1  -2  186.68    8.00
  -2  -1  -2  171.58   10.90
  -2  -1  -2  176.08    7.70
   2   1   2  185.48    8.20
   2   1   2  172.68   10.50
   2   1   2  184.68    7.70
  -3  -1  -2  312.47   10.50
  -3  -1  -2  323.37   14.90
  -3  -1  -2  325.67   10.30
  -3  -1  -2  313.17   12.40
   3   1   2  316.17   10.70
   3   1   2  333.87   15.00
  -4  -1  -2  133.89    5.80
  -4  -1  -2  121.19   10.00
  -4  -1  -2  114.99    5.50
   4   1   2  118.99    7.20
   4   1   2  155.68   13.50
  -5  -1  -2    2.40    9.80
   5   1   2   12.10    4.00
   5   1   2    4.60    9.60
  -6  -1  -2  296.17   21.30
   6   1   2  260.67   20.80
   7  -2  -2  367.46   17.50
  -7   2   2  349.96   18.00
  -7   2   2  329.67   18.20
   6  -2  -2    0.80    8.10
   6  -2  -2    4.90    5.20
  -6   2   2    7.50    8.10
  -6   2   2   -7.80    8.30
   5  -2  -2   82.89    9.40
   5  -2  -2   62.09    5.80
  -5   2   2   76.29    9.00
  -5   2   2   76.09    9.10
   4  -2  -2  313.27    9.10
   4  -2  -2  315.27   14.00
   4  -2  -2  330.97   15.00
  -4   2   2  320.77   14.60
  -4   2   2  325.57   14.30
  -4   2   2  291.07   13.50
   3  -2  -2    9.70    6.30
   3  -2  -2    4.20    6.20
  -3   2   2    9.20    5.30
  -3   2   2    1.70    5.60
   2  -2  -2   11.90    6.60
   2  -2  -2   19.60    6.00
   2  -2  -2   11.10    3.10
  -2   2   2   13.60    6.30
  -2   2   2   21.40    6.90
   1  -2  -2  309.57   13.00
   1  -2  -2  318.07   12.90
   1  -2  -2  316.47   10.70
  -1   2   2  317.17   12.90
  -1   2   2  305.17   11.90
  -1   2   2  310.47   10.50
   0  -2  -2  324.37   12.30
   0  -2  -2  340.27   12.10
   0  -2  -2  332.27   12.30
   0   2   2  321.57   12.10
   0   2   2  328.37   11.90
   0   2   2  320.67    9.50
   0   2   2  318.57   12.20
  -1  -2  -2  269.87   11.40
  -1  -2  -2  244.58   11.60
  -1  -2  -2  270.57   11.90
  -1  -2  -2  262.87    8.90
   1   2   2  256.17   10.20
   1   2   2  260.67    8.90
   1   2   2  255.07   10.30
   1   2   2  250.67   11.70
  -2  -2  -2  214.78    9.00
  -2  -2  -2  210.88   12.30
  -2  -2  -2  184.58    7.90
  -2  -2  -2  201.88    9.10
   2   2   2  206.98    9.50
   2   2   2  189.28    8.60
   2   2   2  199.18   12.10
   2   2   2  191.08    8.10
  -3  -2  -2  531.05   13.90
  -3  -2  -2  544.35   14.20
  -3  -2  -2  531.15   17.70
   3   2   2  495.45   15.00
   3   2   2  556.54   19.10
   3   2   2  545.65   20.70
  -4  -2  -2   11.50    7.10
  -4  -2  -2   -5.20    9.40
   4   2   2    1.00    9.00
  -5  -2  -2  268.27   19.90
   5   2   2  234.08   18.10
   7  -3  -2  132.79    9.60
  -7   3   2  142.09   15.30
  -7   3   2  138.69   14.70
   6  -3  -2  118.79    8.10
   6  -3  -2  132.29   15.50
  -6   3   2  140.69   14.20
  -6   3   2  145.49   13.20
   5  -3  -2  275.47   16.10
   5  -3  -2  252.87    9.50
  -5   3   2  241.48   14.90
  -5   3   2  285.87   16.00
   4  -3  -2   71.09    7.00
   4  -3  -2   80.79    9.90
   4  -3  -2   71.69    9.50
  -4   3   2   69.59   10.20
  -4   3   2   80.09   11.40
   3  -3  -2  419.56   14.70
   3  -3  -2  424.26   16.90
   3  -3  -2  427.26   16.90
   3  -3  -2  411.26   12.50
  -3   3   2  443.36   17.40
  -3   3   2  414.66   27.80
   2  -3  -2   27.70    6.90
   2  -3  -2   28.50    7.00
   2  -3  -2   32.00    6.90
   2  -3  -2   27.00    4.70
  -2   3   2   17.90    6.30
  -2   3   2   23.20    7.00
   1  -3  -2  967.20   26.20
   1  -3  -2  970.70   27.30
   1  -3  -2  964.50   29.70
  -1   3   2 1004.20   26.30
  -1   3   2  956.10   27.60
  -1   3   2  947.41   26.80
   0  -3  -2  320.07   13.20
   0  -3  -2  336.27   13.30
   0  -3  -2  327.57   13.40
   0   3   2  327.57   13.30
   0   3   2  328.37   13.20
   0   3   2  346.27   13.60
   0   3   2  320.97   11.00
  -1  -3  -2   48.80    6.20
  -1  -3  -2   57.89    7.00
  -1  -3  -2   52.19    9.90
  -1  -3  -2   45.00    7.50
   1   3   2   43.10    5.30
   1   3   2   46.50    6.70
   1   3   2   47.40    6.20
   1   3   2   56.59    7.70
  -2  -3  -2  799.82   22.50
  -2  -3  -2  839.52   22.20
  -2  -3  -2  811.02   28.40
  -2  -3  -2  807.22   21.70
   2   3   2  799.62   26.40
   2   3   2  802.92   22.80
  -3  -3  -2   -2.30    6.80
  -3  -3  -2   -6.70   11.00
  -3  -3  -2    6.60    3.30
   3   3   2    1.80    4.70
   3   3   2   -2.40    9.10
   3   3   2   -4.50    6.60
  -4  -3  -2  111.29   15.50
   4   3   2  131.59   15.50
  -5  -3  -2   43.50   13.50
   5   3   2   41.30   13.20
   7  -4  -2   33.10    6.20
   7  -4  -2   65.09   12.90
  -7   4   2   35.50   11.00
  -7   4   2   40.20   13.30
   6  -4  -2  188.38    9.80
   6  -4  -2  163.98   19.20
  -6   4   2  178.08   17.50
   5  -4  -2    8.30   10.00
   5  -4  -2    1.10    5.10
  -5   4   2   -2.20    9.60
  -5   4   2    0.50    9.70
   4  -4  -2  807.92   27.80
   4  -4  -2  810.32   27.80
   4  -4  -2  813.52   24.40
  -4   4   2  784.02   27.60
  -4   4   2  818.72   28.10
   3  -4  -2   47.00    9.00
   3  -4  -2   53.19    9.90
   3  -4  -2   48.20    6.20
  -3   4   2   39.70    8.90
  -3   4   2   75.49   10.30
   2  -4  -2  178.68   13.40
   2  -4  -2  151.88    9.40
   2  -4  -2  170.98   13.30
   2  -4  -2  151.58   13.20
  -2   4   2  171.98   14.60
  -2   4   2  167.28   13.50
   1  -4  -2  542.95   20.10
   1  -4  -2  544.85   22.20
   1  -4  -2  602.24   21.20
   1  -4  -2  538.75   19.80
  -1   4   2  529.75   19.40
  -1   4   2  544.65   20.20
   0  -4  -2   -8.10    6.30
   0  -4  -2   12.30    8.80
   0  -4  -2    9.80    7.20
   0  -4  -2    2.20    6.70
   0   4   2    5.60    7.00
   0   4   2   -1.10    6.30
   0   4   2    6.80    5.20
  -1  -4  -2  166.68   17.80
  -1  -4  -2  147.29   10.70
  -1  -4  -2  136.79    9.70
   1   4   2  161.28    9.90
   1   4   2  153.48   12.60
   1   4   2  136.09   10.90
  -2  -4  -2  118.89   10.20
  -2  -4  -2  124.69    8.90
   2   4   2  119.49   10.20
   2   4   2  109.29   13.20
   2   4   2  119.99   10.80
  -3  -4  -2   49.70   14.80
   3   4   2   53.29    9.00
   3   4   2   64.99   11.60
  -4  -4  -2   89.39   17.10
   4   4   2  109.99   16.10
   4   4   2   98.69   11.40
   7  -5  -2  387.96   23.20
   7  -5  -2  367.46   14.20
  -7   5   2  386.16   24.60
   6  -5  -2   61.99   17.90
   6  -5  -2   40.10    6.60
  -6   5   2   52.59   13.30
  -6   5   2   56.29   13.50
   5  -5  -2  498.45   25.50
  -5   5   2  497.05   24.40
  -5   5   2  469.25   24.00
   4  -5  -2  533.55   23.80
   4  -5  -2  475.65   20.30
   4  -5  -2  451.35   17.10
  -4   5   2  503.15   23.70
  -4   5   2  500.85   22.70
   3  -5  -2  153.48   14.70
   3  -5  -2  161.68   16.80
   3  -5  -2  170.38   15.20
   3  -5  -2  187.38   16.10
  -3   5   2  150.68   15.60
  -3   5   2  177.38   16.40
   2  -5  -2  723.83   24.10
   2  -5  -2  765.82   27.00
   2  -5  -2  732.73   27.80
   2  -5  -2  777.82   26.90
  -2   5   2  787.92   27.70
   1  -5  -2   56.39   10.00
   1  -5  -2   47.00   11.00
   1  -5  -2   61.39   10.10
  -1   5   2   50.49    8.10
  -1   5   2   48.80    9.90
   0  -5  -2  348.67   16.90
   0  -5  -2  360.16   19.00
   0  -5  -2  375.06   25.70
   0   5   2  365.76   15.10
   0   5   2  329.57   17.90
  -1  -5  -2   14.30    7.70
  -1  -5  -2    6.10    8.80
  -1  -5  -2   -1.10   13.00
   1   5   2   29.60    7.50
   1   5   2    9.20    9.10
  -2  -5  -2  302.37   14.70
  -2  -5  -2  300.17   15.10
  -2  -5  -2  313.57   24.00
   2   5   2  313.17   19.70
   2   5   2  315.67   15.90
   2   5   2  309.37   15.20
  -3  -5  -2   64.39   16.80
   3   5   2   34.10    9.10
   3   5   2   94.29   18.20
   7  -6  -2   18.90   15.60
  -7   6   2   24.50   17.20
   6  -6  -2   31.10   10.80
   6  -6  -2   36.80   14.90
   6  -6  -2   10.80    8.70
  -6   6   2   18.20   12.20
  -6   6   2   30.00   14.70
   5  -6  -2  320.97   15.20
   5  -6  -2  296.47   19.40
   5  -6  -2  319.17   23.00
  -5   6   2  303.97   22.80
   4  -6  -2   -2.10   10.70
   4  -6  -2   -6.50    8.50
   4  -6  -2    3.60   10.30
  -4   6   2   18.70   12.50
   3  -6  -2  269.67   19.70
   3  -6  -2  306.17   21.60
  -3   6   2  283.47   21.10
   2  -6  -2   93.09   13.30
   2  -6  -2  102.99   14.40
   2  -6  -2   85.19   16.60
  -2   6   2   90.69   13.70
   1  -6  -2  574.14   23.70
   1  -6  -2  589.14   24.70
   1  -6  -2  585.34   28.60
  -1   6   2  601.84   21.70
  -1   6   2  565.04   24.80
   0  -6  -2  193.78   14.60
   0  -6  -2  236.58   17.30
   0  -6  -2  236.28   21.60
   0   6   2  221.28   15.90
   0   6   2  222.08   15.10
  -1  -6  -2  197.58   14.70
  -1  -6  -2  207.58   16.10
  -1  -6  -2  221.58   23.10
   1   6   2  229.68   15.10
   1   6   2  209.78   14.30
  -2  -6  -2  409.66   17.60
  -2  -6  -2  412.96   17.10
   2   6   2  392.16   19.60
   6  -7  -2  224.48   17.20
   6  -7  -2  209.78   24.40
  -6   7   2  227.88   24.50
   5  -7  -2   54.69   16.00
   5  -7  -2   35.70   15.90
  -5   7   2   58.99   15.50
   4  -7  -2  492.95   26.90
   4  -7  -2  488.65   27.90
  -4   7   2  483.45   27.60
   3  -7  -2   44.00   14.40
   3  -7  -2   11.10   13.50
   3  -7  -2   20.70   13.60
  -3   7   2   34.90   12.60
   2  -7  -2  575.94   27.10
   2  -7  -2  571.64   29.20
   2  -7  -2  531.15   26.80
  -2   7   2  575.64   27.60
   1  -7  -2  218.58   19.80
   1  -7  -2  159.38   19.90
   1  -7  -2  204.88   17.20
  -1   7   2  186.98   16.30
  -1   7   2  226.48   19.80
   0   7   2   96.79   13.90
  -1   8  -3   62.19   15.20
  -1   8  -3   83.69   15.20
   1  -8   3   88.39   16.10
   1  -8   3   73.69   19.30
  -2   8  -3  237.28   22.30
  -2   8  -3  197.88   22.00
   2  -8   3  175.58   22.80
  -3   8  -3   19.20   14.90
   3  -8   3  -19.80   15.20
   1   7  -3   78.29   13.20
   0   7  -3  120.99   13.80
   0   7  -3   93.69   12.70
   0  -7   3   81.09   13.90
   0  -7   3  100.19   18.20
   0  -7   3   64.39   13.50
  -1   7  -3  468.15   24.10
  -1   7  -3  455.85   24.40
   1  -7   3  461.35   28.70
   1  -7   3  483.35   25.20
   1  -7   3  476.35   24.50
  -2   7  -3   -1.10   12.80
  -2   7  -3    8.30   11.00
   2  -7   3   19.40   13.70
   2  -7   3   -0.50   14.20
   2  -7   3    4.20   13.10
  -3   7  -3  313.87   23.60
   3  -7   3  327.47   25.00
   3  -7   3  312.27   25.00
  -4   7  -3  107.89   16.80
   4  -7   3  136.39   19.20
   4  -7   3   71.49   16.10
  -5   7  -3  141.69   17.50
   5  -7   3  177.58   19.70
   5  -7   3  112.79   17.70
   3   6  -3  263.57   24.20
  -3  -6   3  283.37   28.50
  -3  -6   3  296.57   13.20
  -3  -6   3  294.07   13.80
   2   6  -3   25.60    7.80
   2   6  -3   22.10   10.40
  -2  -6   3   16.00    8.10
  -2  -6   3   20.00   16.30
  -2  -6   3   16.20    9.90
   1   6  -3  103.09   12.70
  -1  -6   3   98.29   16.30
  -1  -6   3  116.59   13.70
  -1  -6   3   92.89   11.90
   0   6  -3   51.99   10.50
   0   6  -3   55.29   11.00
   0  -6   3   45.30   10.70
   0  -6   3   53.29   13.90
   0  -6   3   49.40   10.70
  -1   6  -3    6.50   10.20
  -1   6  -3   -1.70   10.20
   1  -6   3    3.80   10.40
   1  -6   3   10.40   11.60
   1  -6   3   -0.40   10.40
  -2   6  -3    6.50   11.00
   2  -6   3   12.00   12.20
   2  -6   3    8.50   11.20
   2  -6   3   -5.20   10.80
  -3   6  -3   53.09   13.40
   3  -6   3   53.09   14.60
  -4   6  -3    7.10   12.40
   4  -6   3    8.40   14.00
   4  -6   3   10.00   12.00
  -5   6  -3   91.69   15.70
  -5   6  -3   94.69   18.60
   5  -6   3   91.79   13.40
   5  -6   3   94.69   17.00
   6  -6   3   46.00   16.30
   6  -6   3   22.90   11.10
   4   5  -3   39.60   11.90
  -4  -5   3   57.89   17.00
   3   5  -3  291.77   19.50
   3   5  -3  310.17   13.30
  -3  -5   3  310.87   13.00
  -3  -5   3  316.77   13.30
  -3  -5   3  307.97   25.80
   2   5  -3   58.59   10.30
   2   5  -3   39.30    7.70
  -2  -5   3   41.30    7.90
  -2  -5   3   32.80   14.30
  -2  -5   3   41.50    8.90
   1   5  -3  276.87   17.30
  -1  -5   3  306.87   23.80
  -1  -5   3  290.77   15.30
   0   5  -3   14.50    7.50
   0   5  -3   19.80    7.90
   0  -5   3   14.50    8.40
   0  -5   3    3.70   11.20
   0  -5   3   24.10    9.30
  -1   5  -3  691.03   24.50
  -1   5  -3  738.83   25.50
   1  -5   3  687.23   28.00
   1  -5   3  701.23   25.20
   1  -5   3  647.14   25.00
  -2   5  -3  101.99   12.60
  -2   5  -3  106.29   13.00
   2  -5   3   92.09   13.60
   2  -5   3   96.39   11.40
   2  -5   3  111.69   13.60
  -3   5  -3  159.98   17.20
  -3   5  -3  155.58   16.00
   3  -5   3  162.48   14.40
   3  -5   3  157.08   17.90
   3  -5   3  153.78   16.60
  -4   5  -3  510.25   24.70
  -4   5  -3  498.15   23.10
   4  -5   3  526.15   25.90
   4  -5   3  463.95   22.70
  -5   5  -3   -3.20   10.90
  -5   5  -3   30.90   11.90
   5  -5   3    5.60    9.70
   5  -5   3   11.70   13.10
  -6   5  -3  211.98   20.00
   6  -5   3  234.58   21.60
   6  -5   3  178.28   18.10
   6  -5   3  226.98   16.40
   5   4  -3  100.09   14.30
  -5  -4   3  112.09   16.70
   4   4  -3  136.89   14.00
   4   4  -3  144.19    7.50
  -4  -4   3  153.78   18.10
   3   4  -3   38.90    6.00
   3   4  -3   52.79   10.40
  -3  -4   3   41.50   13.10
  -3  -4   3   45.20    6.80
  -3  -4   3   53.99    6.20
   2   4  -3  487.45   19.60
   2   4  -3  488.05   17.10
  -2  -4   3  487.05   24.70
  -2  -4   3  495.45   17.10
  -2  -4   3  480.05   17.20
   1   4  -3   20.80    6.70
   1   4  -3   28.60    7.80
  -1  -4   3   19.10    6.80
  -1  -4   3   19.00    7.10
  -1  -4   3   29.00   10.00
   0   4  -3  901.41   29.80
   0   4  -3  871.11   26.80
   0   4  -3  886.81   26.80
   0   4  -3  892.31   27.10
   0  -4   3  908.51   27.30
   0  -4   3  879.11   27.00
   0  -4   3  886.61   29.80
  -1   4  -3  404.66   17.60
  -1   4  -3  423.96   17.60
  -1   4  -3  394.46   18.60
   1  -4   3  394.76   17.70
   1  -4   3  388.26   18.00
   1  -4   3  407.66   20.10
  -2   4  -3  139.79   15.90
  -2   4  -3  157.58   13.10
  -2   4  -3  150.48   12.60
   2  -4   3  148.19   11.90
   2  -4   3  131.19   13.10
   2  -4   3  140.89   13.60
  -3   4  -3  639.04   23.50
  -3   4  -3  575.74   23.00
  -3   4  -3  610.84   23.10
   3  -4   3  619.84   23.50
   3  -4   3  628.14   24.70
   3  -4   3  642.04   23.40
  -4   4  -3   10.90   10.00
  -4   4  -3   20.80    8.70
  -4   4  -3   12.80    8.70
   4  -4   3   -0.40   10.20
   4  -4   3   28.00    9.00
  -5   4  -3   77.29   12.30
  -5   4  -3   80.79   11.00
  -5   4  -3   71.69   12.30
   5  -4   3   90.69   13.30
   5  -4   3   69.59   10.40
  -6   4  -3   39.40   12.00
  -6   4  -3   45.80   11.80
  -6   4  -3   59.19   12.40
   6  -4   3   61.59   11.80
   6  -4   3   64.29   13.40
   6   3  -3  205.38   20.60
  -6  -3   3  212.78   19.60
   5   3  -3  242.28   19.40
  -5  -3   3  265.87   19.90
   4   3  -3   76.19    6.30
   4   3  -3   85.99   11.80
  -4  -3   3   99.79   13.40
   3   3  -3 1110.19   33.30
   3   3  -3 1139.49   30.30
   3   3  -3 1081.09   33.70
  -3  -3   3 1132.49   28.40
  -3  -3   3 1132.99   35.00
  -3  -3   3 1096.59   28.30
  -3  -3   3 1093.09   32.80
   2   3  -3    4.90    4.60
   2   3  -3    6.70    6.70
   2   3  -3   10.20    4.90
   2   3  -3    2.20    8.20
  -2  -3   3    4.40    5.10
  -2  -3   3   -1.40    4.80
  -2  -3   3    5.10    9.20
  -2  -3   3   -7.30    6.00
  -2  -3   3    1.50    5.20
   1   3  -3  460.35   17.30
   1   3  -3  478.75   16.30
   1   3  -3  455.15   15.60
  -1  -3   3  457.25   15.70
  -1  -3   3  444.16   16.40
  -1  -3   3  450.45   19.50
   0   3  -3  471.95   20.10
   0   3  -3  481.65   17.30
   0   3  -3  491.35   17.50
   0   3  -3  494.45   17.30
   0  -3   3  497.65   20.00
   0  -3   3  490.75   17.40
   0  -3   3  513.95   17.90
  -1   3  -3  196.28   11.70
  -1   3  -3  186.88   11.50
  -1   3  -3  175.48   13.60
   1  -3   3  183.68   13.30
   1  -3   3  187.28   11.20
   1  -3   3  200.68   12.80
  -2   3  -3  110.99   11.50
  -2   3  -3  103.09   10.30
   2  -3   3  117.99   10.90
   2  -3   3  110.69    9.80
   2  -3   3  107.29   12.50
  -3   3  -3    3.60    7.30
  -3   3  -3  -12.00    7.50
  -3   3  -3    1.30    7.10
   3  -3   3    5.30    7.00
   3  -3   3   -0.70    7.70
   3  -3   3    8.80    7.30
  -4   3  -3  215.98   14.70
  -4   3  -3  213.38   14.60
  -4   3  -3  195.08   15.10
   4  -3   3  228.78   14.20
   4  -3   3  225.18   15.30
   4  -3   3  225.78   15.10
  -5   3  -3   20.00   10.00
  -5   3  -3   18.30    9.00
  -5   3  -3   20.60    9.70
   5  -3   3    3.70    8.90
   5  -3   3   21.80    9.80
  -6   3  -3   47.10   10.90
  -6   3  -3   34.00   11.10
  -6   3  -3   42.30   11.30
   6  -3   3   32.70   10.50
   6  -3   3   80.99   12.90
  -7   3  -3   68.79   12.80
   7  -3   3   74.59   13.70
   6   2  -3  355.76   23.40
  -6  -2   3  343.77   19.10
   5   2  -3    3.80    9.60
   5   2  -3    8.60    3.90
  -5  -2   3   13.50    9.40
   4   2  -3  383.96   18.00
   4   2  -3  382.46   12.50
   4   2  -3  407.26   17.20
  -4  -2   3  397.26   16.20
  -4  -2   3  403.06   12.10
  -4  -2   3  388.86   18.40
  -4  -2   3  405.06   11.90
   3   2  -3  188.18    8.60
   3   2  -3  172.48   12.70
   3   2  -3  189.88   12.60
   3   2  -3  188.38    9.50
  -3  -2   3  212.18   11.00
  -3  -2   3  184.98    8.50
  -3  -2   3  188.18   13.40
  -3  -2   3  203.38    9.40
  -3  -2   3  187.48   13.20
   2   2  -3  133.19   10.80
   2   2  -3  152.78   11.80
   2   2  -3  151.68    7.70
   2   2  -3  153.68    8.50
  -2  -2   3  147.89    8.50
  -2  -2   3  144.49    8.10
  -2  -2   3  159.98   12.70
  -2  -2   3  135.79    9.40
   1   2  -3   88.09    9.40
   1   2  -3  102.79   10.20
   1   2  -3  104.09    8.70
   1   2  -3  101.19    7.80
  -1  -2   3   91.89    8.50
  -1  -2   3  109.59    9.00
  -1  -2   3  102.19   11.90
  -1  -2   3   94.39    7.90
   0   2  -3   12.40    6.00
   0   2  -3    6.80    5.70
   0   2  -3   10.20    7.10
   0   2  -3    3.00    5.50
   0  -2   3   13.60    6.00
   0  -2   3   21.60    7.70
   0  -2   3   11.10    6.40
  -1   2  -3   37.60    6.50
  -1   2  -3   32.80    8.10
  -1   2  -3   27.20    6.20
   1  -2   3   28.50    8.40
   1  -2   3   34.10    6.60
   1  -2   3   26.60    6.70
  -2   2  -3  171.58   10.40
  -2   2  -3  170.68   11.80
   2  -2   3  185.08   12.50
   2  -2   3  189.68   11.00
   2  -2   3  177.68   11.60
  -3   2  -3  217.38   13.10
  -3   2  -3  221.98   12.60
  -3   2  -3  237.78   12.60
   3  -2   3  217.68   13.00
   3  -2   3  215.28   11.80
   3  -2   3  241.58   13.00
   3  -2   3  209.18   12.40
  -4   2  -3  389.56   16.20
  -4   2  -3  390.96   17.00
  -4   2  -3  397.86   17.20
   4  -2   3  338.47   18.40
   4  -2   3  363.76   17.90
  -5   2  -3    5.60    8.30
  -5   2  -3    9.90    8.40
  -5   2  -3   -4.70    7.20
   5  -2   3   -0.10    8.60
  -6   2  -3  520.15   20.50
  -6   2  -3  487.45   21.20
   6  -2   3  479.95   24.10
   6  -2   3  530.75   20.70
   6   1  -3  134.59    8.10
   6   1  -3  122.69   14.50
  -6  -1   3  128.49   11.70
  -6  -1   3  144.79   12.10
   5   1  -3  197.88   15.40
   5   1  -3  183.48    9.70
  -5  -1   3  200.28    8.70
  -5  -1   3  197.68   12.60
  -5  -1   3  172.48   11.30
   4   1  -3  817.52   24.00
   4   1  -3  809.32   22.20
   4   1  -3  829.42   26.50
  -4  -1   3  801.62   23.10
  -4  -1   3  837.12   22.20
  -4  -1   3  845.92   24.20
  -4  -1   3  840.02   21.90
   3   1  -3  439.46   16.20
   3   1  -3  433.16   14.10
   3   1  -3  453.95   17.20
  -3  -1   3  450.95   16.60
  -3  -1   3  448.66   16.50
  -3  -1   3  468.65   14.70
  -3  -1   3  460.05   14.30
  -3  -1   3  458.95   14.40
   2   1  -3 1396.86   34.20
   2   1  -3 1225.28   32.60
   2   1  -3 1401.06   33.80
  -2  -1   3 1265.97   32.50
  -2  -1   3 1280.17   33.30
  -2  -1   3 1221.08   32.50
  -2  -1   3 1357.36   34.10
   1   1  -3  139.59   11.20
   1   1  -3  186.28    9.70
   1   1  -3  152.98    9.00
   1   1  -3  137.09    7.80
  -1  -1   3  140.69    8.70
  -1  -1   3  138.79   11.40
  -1  -1   3  164.58    8.50
  -1  -1   3  154.38    8.60
   0   1  -3 4158.78   93.49
   0   1  -3 3972.00   93.89
   0   1  -3 4144.89   91.79
   0   1  -3 4097.29   93.69
   0  -1   3 4098.99   93.39
   0  -1   3 4241.08   93.69
   0  -1   3 3999.30   93.99
  -1   1  -3   50.49    7.00
  -1   1  -3   47.40    6.80
  -1   1  -3   39.00    7.70
   1  -1   3   33.90    6.40
   1  -1   3   39.80    7.50
   1  -1   3   46.70    7.10
  -2   1  -3  979.50   26.40
  -2   1  -3  932.71   27.20
  -2   1  -3  960.10   26.40
   2  -1   3  952.20   27.50
   2  -1   3  978.70   26.70
   2  -1   3  925.11   26.90
   2  -1   3  951.60   26.20
  -3   1  -3  434.76   15.60
  -3   1  -3  461.45   16.10
  -3   1  -3  452.45   16.90
   3  -1   3  446.26   16.60
   3  -1   3  459.95   17.50
   3  -1   3  432.06   15.50
  -4   1  -3   87.99   10.00
  -4   1  -3  101.69   12.00
  -4   1  -3   87.59   10.70
  -4   1  -3  107.39    9.60
   4  -1   3   96.29   10.30
   4  -1   3   78.99    8.50
  -5   1  -3  134.69   11.60
  -5   1  -3  136.89   10.80
  -5   1  -3  157.48   12.90
   5  -1   3  154.38   11.90
   5  -1   3  152.18   15.40
  -6   1  -3   17.80    9.60
  -6   1  -3    3.60    6.80
   6  -1   3   34.60    7.50
   6  -1   3   -7.70    9.80
  -7   0   3   51.69    5.30
  -7   0   3   47.40    5.40
   6   0  -3   76.29    8.50
  -6   0   3   60.99    7.60
  -6   0   3   64.79    7.50
   5   0  -3   95.89    9.20
   5   0  -3  113.19   11.60
  -5   0   3   84.99    8.30
  -5   0   3   97.09    7.50
  -5   0   3  102.59    7.70
  -5   0   3   96.19    9.20
   4   0  -3    1.60    5.00
   4   0  -3    1.50    5.60
   4   0  -3    3.70    7.20
   4   0  -3    1.30    5.10
  -4   0   3    5.50    4.90
  -4   0   3    0.30    4.50
  -4   0   3   -3.60    5.70
  -4   0   3   -1.20    4.60
   3   0  -3 1056.59   27.10
   3   0  -3 1061.89   28.50
  -3   0   3 1017.40   27.20
  -3   0   3 1007.00   24.30
  -3   0   3 1004.10   26.40
  -3   0   3 1025.70   26.70
  -3   0   3  970.90   27.60
   2   0  -3  237.08   10.40
   2   0  -3  223.58   10.30
   2   0  -3  214.98   10.80
  -2   0   3  229.88    9.70
  -2   0   3  233.48   10.70
  -2   0   3  234.88   11.10
  -2   0   3  219.48   10.00
   1   0  -3 1391.26   36.10
   1   0  -3 1491.45   36.20
   1   0  -3 1436.66   34.10
  -1   0   3 1453.15   34.10
  -1   0   3 1428.86   36.30
  -1   0   3 1457.85   35.80
  -1   0   3 1468.15   36.10
   0   0  -3 1618.34   38.90
   0   0  -3 1500.55   39.10
   0   0  -3 1583.94   38.50
   0   0  -3 1564.64   35.60
   0   0   3 1595.94   38.00
   0   0   3 1590.84   38.50
   0   0   3 1533.55   38.60
   0   0   3 1567.34   39.40
  -1   0  -3  160.98    9.20
  -1   0  -3  171.88    9.40
  -1   0  -3  161.18   10.80
   1   0   3  164.18    9.30
   1   0   3  165.98    8.90
   1   0   3  171.88   10.30
  -2   0  -3 1078.19   28.30
  -2   0  -3 1096.59   28.30
  -2   0  -3 1046.80   29.90
  -2   0  -3 1028.30   29.80
   2   0   3 1076.89   28.10
   2   0   3 1088.29   29.80
  -3   0  -3    7.30    5.10
  -3   0  -3    0.60    7.10
  -3   0  -3    9.30    5.40
  -3   0  -3   19.50    6.70
  -3   0  -3   16.20    5.10
   3   0   3   16.40    5.50
   3   0   3   22.80    5.30
   3   0   3   15.10    6.70
  -4   0  -3  157.58   10.00
  -4   0  -3  160.68   10.00
  -4   0  -3  146.19   13.20
  -4   0  -3  161.88   11.50
   4   0   3  162.38   10.60
   4   0   3  151.68   12.90
  -5   0  -3   46.40   12.00
  -5   0  -3   51.99    6.90
   5   0   3   58.79    7.60
   5   0   3   62.19   11.00
  -6   0  -3  101.69    7.90
  -6   0  -3  110.69    8.50
   6   0   3   89.79   14.00
   7  -1  -3  150.28   13.20
  -7   1   3  122.99   12.30
   6  -1  -3  249.38   14.90
  -6   1   3  267.07   14.70
  -6   1   3  258.57   13.60
   5  -1  -3   12.50    6.60
  -5   1   3   -4.90    7.10
  -5   1   3    9.50    6.40
   4  -1  -3  887.51   25.70
   4  -1  -3  869.41   22.00
   4  -1  -3  875.21   25.40
  -4   1   3  917.91   25.50
  -4   1   3  857.61   26.30
  -4   1   3  932.11   26.10
   3  -1  -3  126.69    7.80
   3  -1  -3  117.19    9.40
   3  -1  -3  126.69    9.20
  -3   1   3  117.29    9.30
  -3   1   3  125.99    9.80
  -3   1   3  134.69    9.50
   2  -1  -3   73.69    7.00
   2  -1  -3   70.49    8.10
   2  -1  -3   82.19    7.80
  -2   1   3   71.39    6.00
  -2   1   3   72.19    7.70
  -2   1   3   77.59    7.80
   1  -1  -3 1510.05   37.70
   1  -1  -3 1487.85   35.40
   1  -1  -3 1475.75   37.50
   1  -1  -3 1516.35   39.80
  -1   1   3 1464.05   34.40
  -1   1   3 1568.64   35.60
  -1   1   3 1515.35   37.50
  -1   1   3 1525.65   37.80
   0  -1  -3   51.19    6.10
   0  -1  -3   51.09    6.50
   0  -1  -3   49.20    6.00
   0   1   3   54.39    6.30
   0   1   3   50.69    6.80
   0   1   3   58.89    6.30
  -1  -1  -3  373.26   13.30
  -1  -1  -3  360.66   14.20
   1   1   3  406.56   14.30
   1   1   3  383.66   13.30
   1   1   3  399.76   16.80
  -2  -1  -3   51.89    7.20
  -2  -1  -3   54.69    6.20
  -2  -1  -3   56.49    6.80
   2   1   3   60.29    8.20
   2   1   3   59.79    6.40
   2   1   3   57.99    6.40
  -3  -1  -3  650.83   19.10
  -3  -1  -3  688.53   19.50
  -3  -1  -3  662.83   19.10
   3   1   3  668.13   23.30
   3   1   3  637.84   19.60
  -4  -1  -3   79.09    8.10
  -4  -1  -3   77.99    7.60
  -4  -1  -3   91.89    9.70
   4   1   3   85.59    7.70
   4   1   3   92.29   12.10
   5   1   3  167.88   16.00
  -6  -1  -3  140.29   18.10
   7  -2  -3  230.78   16.10
  -7   2   3  213.98   15.30
  -7   2   3  228.18   16.00
  -6   2   3    8.80    8.10
  -6   2   3   10.60    9.00
  -5   2   3   72.89   10.30
  -5   2   3   72.99    9.00
   4  -2  -3  368.06   16.00
   4  -2  -3  386.66   11.70
   4  -2  -3  366.46   15.90
  -4   2   3  367.96   15.80
  -4   2   3  394.26   16.50
  -4   2   3  383.56   15.90
   3  -2  -3    0.70    6.50
   3  -2  -3    1.50    6.20
   3  -2  -3    7.80    4.80
  -3   2   3    4.00    6.40
  -3   2   3   12.70    7.00
  -3   2   3    9.90    5.70
   2  -2  -3  151.48    6.50
   2  -2  -3  151.48   11.00
   2  -2  -3  150.98   11.20
  -2   2   3  149.09    6.50
  -2   2   3  143.49    8.50
  -2   2   3  130.39   10.10
  -2   2   3  153.88    9.70
   1  -2  -3  239.28    9.90
   1  -2  -3  256.57   12.30
   1  -2  -3  231.08   12.20
  -1   2   3  246.78    9.80
  -1   2   3  234.48   11.60
  -1   2   3  226.58   10.90
   0  -2  -3  368.66   13.90
   0  -2  -3  349.07   13.80
   0  -2  -3  363.86   13.90
   0   2   3  361.96   13.90
   0   2   3  353.66   13.80
   0   2   3  354.66   13.60
  -1  -2  -3  558.34   17.40
  -1  -2  -3  509.25   21.00
  -1  -2  -3  541.45   17.10
   1   2   3  548.25   18.70
   1   2   3  554.44   17.00
  -2  -2  -3  426.46   14.50
  -2  -2  -3  435.96   14.80
  -2  -2  -3  446.86   13.20
   2   2   3  461.35   18.20
   2   2   3  436.46   15.00
  -3  -2  -3  713.23   20.10
  -3  -2  -3  710.83   19.90
  -3  -2  -3  717.83   21.00
   3   2   3  725.23   20.80
   3   2   3  725.63   25.80
  -4  -2  -3    2.30    7.10
  -4  -2  -3   10.20    4.00
  -4  -2  -3   18.20    3.80
   4   2   3   23.50    5.60
   4   2   3   43.20   10.50
  -5  -2  -3  533.95   27.20
   5   2   3  504.05   26.60
   7  -3  -3   73.29   12.70
  -7   3   3   52.89   12.70
  -7   3   3   81.19   12.00
   6  -3  -3   10.70    9.80
  -6   3   3   36.50   10.30
  -6   3   3   36.60    9.80
   5  -3  -3  270.87   17.10
  -5   3   3  248.58   15.80
  -5   3   3  288.87   17.50
   4  -3  -3   53.39    9.40
   4  -3  -3   40.80    9.50
   4  -3  -3   42.70    6.30
  -4   3   3   39.40    9.00
  -4   3   3   34.40    7.50
  -4   3   3   43.40    8.60
   3  -3  -3  351.26   10.90
   3  -3  -3  372.76   16.10
   3  -3  -3  350.16   16.60
  -3   3   3  362.66   16.40
  -3   3   3  351.86   17.10
   2  -3  -3   55.89    8.00
   2  -3  -3   51.79    7.90
   2  -3  -3   51.59    5.30
  -2   3   3   38.20    8.10
  -2   3   3   62.79    8.40
   1  -3  -3 1124.79   31.10
   1  -3  -3 1117.79   31.20
   1  -3  -3 1086.49   29.40
  -1   3   3 1086.79   30.60
  -1   3   3 1069.79   31.00
  -1   3   3 1153.38   29.70
   0  -3  -3  181.28   13.70
   0  -3  -3  202.98   12.00
   0  -3  -3  184.38   11.00
   0   3   3  200.08    7.70
   0   3   3  206.68   11.00
   0   3   3  181.48   13.00
   0   3   3  189.38   11.60
  -1  -3  -3   90.99    9.90
  -1  -3  -3   95.09    9.40
   1   3   3   74.79    6.20
   1   3   3   82.79    9.10
   1   3   3  100.79    9.30
  -2  -3  -3  699.13   19.40
  -2  -3  -3  679.13   20.50
  -2  -3  -3  676.43   20.30
   2   3   3  663.73   19.40
   2   3   3  650.23   20.60
   2   3   3  676.63   24.50
  -3  -3  -3    8.60    6.40
  -3  -3  -3   -3.90   13.30
   3   3   3    5.80    8.50
   3   3   3    3.50    5.90
  -4  -3  -3  217.48   21.60
   4   3   3  193.08   18.00
   7  -4  -3   25.80   11.80
  -7   4   3   12.70   14.10
  -7   4   3   11.90   13.20
   6  -4  -3   88.29   13.80
  -6   4   3   64.89   12.60
  -6   4   3   58.29   13.30
   5  -4  -3   20.80    7.00
   5  -4  -3   27.60    4.00
   5  -4  -3   25.60   11.70
  -5   4   3   39.50   11.00
  -5   4   3   40.80   11.70
   4  -4  -3  603.34   28.10
   4  -4  -3  570.04   25.40
   4  -4  -3  572.84   20.20
  -4   4   3  588.24   23.60
  -4   4   3  552.74   23.70
   3  -4  -3  280.47   16.00
   3  -4  -3  296.37   17.40
   3  -4  -3  258.77   11.50
   3  -4  -3  294.77   15.90
  -3   4   3  281.87   15.50
  -3   4   3  278.07   16.90
   2  -4  -3  396.56   18.20
   2  -4  -3  386.36   18.20
   2  -4  -3  357.56   14.10
   2  -4  -3  362.86   17.80
  -2   4   3  337.37   17.70
  -2   4   3  379.46   17.50
   1  -4  -3 1037.20   33.00
   1  -4  -3 1007.70   29.80
   1  -4  -3 1047.10   31.10
   1  -4  -3 1039.60   31.00
  -1   4   3 1065.79   31.40
  -1   4   3 1080.99   30.30
   0  -4  -3   21.80    7.10
   0  -4  -3   12.70    9.30
   0  -4  -3   27.20    7.70
   0   4   3   25.00    7.80
   0   4   3   25.50    9.00
   0   4   3   16.70    5.00
  -1  -4  -3  657.03   27.30
  -1  -4  -3  653.33   21.60
  -1  -4  -3  666.83   22.10
   1   4   3  659.73   24.50
   1   4   3  631.54   18.70
   1   4   3  613.94   21.80
  -2  -4  -3   21.20   12.10
  -2  -4  -3   19.50    6.90
  -2  -4  -3   17.70    7.50
   2   4   3   18.00    9.20
   2   4   3   11.20    8.90
  -3  -4  -3  235.58   10.90
  -3  -4  -3  208.68    9.30
  -3  -4  -3  213.88   22.00
   3   4   3  205.58   13.60
   3   4   3  191.88   17.80
   3   4   3  192.58   11.90
  -4  -4  -3   78.89   18.50
   4   4   3   87.39   14.80
   7  -5  -3   23.60   16.40
  -7   5   3   41.50   16.80
   6  -5  -3   16.40    5.00
   6  -5  -3   24.90    6.30
   6  -5  -3   23.20   12.40
   6  -5  -3   17.90    6.60
  -6   5   3   19.10   12.80
  -6   5   3   31.70   13.20
   5  -5  -3   49.90    6.40
   5  -5  -3   82.89   10.20
   5  -5  -3   80.39   14.30
  -5   5   3   91.09   14.40
   4  -5  -3   31.90    6.60
   4  -5  -3   35.00   10.70
   4  -5  -3   33.10   12.60
  -4   5   3   37.20   12.00
  -4   5   3   56.89   12.90
   3  -5  -3   13.20    9.50
   3  -5  -3   17.40   11.20
   3  -5  -3    6.80   10.50
   3  -5  -3   16.60   11.50
  -3   5   3   -4.40    9.70
   2  -5  -3  244.48   17.10
   2  -5  -3  245.28   18.70
   2  -5  -3  222.88   13.10
   2  -5  -3  228.18   16.50
  -2   5   3  241.78   17.30
   1  -5  -3   37.00    9.50
   1  -5  -3   46.00   10.40
   1  -5  -3   26.00   11.00
  -1   5   3   27.80    7.90
  -1   5   3   50.59   10.80
   0  -5  -3  123.89   14.70
   0  -5  -3  118.19   13.80
   0  -5  -3  115.89   11.90
   0   5   3  121.89   12.70
  -1  -5  -3  128.49   17.90
  -1  -5  -3  159.08   14.30
  -1  -5  -3  176.08   13.20
   1   5   3  138.09   16.30
   1   5   3  154.68   13.40
   1   5   3  142.69   11.10
  -2  -5  -3  178.08   14.10
  -2  -5  -3  179.08   12.30
  -2  -5  -3  193.48   24.40
   2   5   3  187.18   13.20
   2   5   3  169.38   18.70
   2   5   3  206.98   14.20
  -3  -5  -3  176.28    9.10
   3   5   3  176.78   13.40
   3   5   3  125.39   17.00
   6  -6  -3   41.80   15.70
   6  -6  -3   25.80    9.70
  -6   6   3   12.20   14.10
   5  -6  -3  186.58   20.30
   5  -6  -3  213.08   17.60
  -5   6   3  243.58   22.10
   4  -6  -3   57.69   14.10
   4  -6  -3  -18.40   10.60
   4  -6  -3   12.90    7.60
  -4   6   3   34.50   13.30
   3  -6  -3  165.08   18.60
   3  -6  -3  186.08   26.50
  -3   6   3  229.48   20.20
   2  -6  -3   74.99   13.80
   2  -6  -3  116.39   14.00
   2  -6  -3   69.29   13.50
  -2   6   3   80.89   14.20
   1  -6  -3  332.77   19.10
   1  -6  -3  336.27   23.70
   1  -6  -3  325.37   20.50
  -1   6   3  309.77   15.70
  -1   6   3  313.37   20.00
   0  -6  -3  295.67   17.80
   0  -6  -3  292.97   19.20
   0  -6  -3  232.88   23.50
   0   6   3  310.57   18.60
   0   6   3  287.77   15.30
  -1  -6  -3  169.18   16.30
  -1  -6  -3  183.28   22.80
  -1  -6  -3  187.58   15.20
   1   6   3  176.28   13.30
   1   6   3  196.28   15.90
   5  -7  -3   98.89   18.00
   5  -7  -3   81.39   14.30
  -5   7   3   96.89   17.60
   4  -7  -3  179.78   20.20
   4  -7  -3  196.08   23.20
  -4   7   3  183.68   19.80
   3  -7  -3   14.10   13.60
   3  -7  -3    2.10   12.50
   3  -7  -3   15.80   14.70
  -3   7   3   -1.20   14.00
   2  -7  -3  268.67   22.40
   2  -7  -3  303.07   26.10
  -2   7   3  292.27   17.70
  -2   7   3  286.27   22.30
   1  -7  -3   53.49   18.00
  -1   7   3   48.50    9.60
  -1   7   3   43.60   15.00
   0  -7  -3   20.90   12.30
   0  -7  -3   14.80   17.20
   0   7   3   19.50    8.30
  -1  -7   4   51.99   12.00
  -1  -7   4   54.89   18.70
   0   7  -4  401.56   23.40
   0   7  -4  438.16   21.40
   0  -7   4  424.76   28.60
   0  -7   4  404.86   22.40
  -1   7  -4  344.07   21.70
  -1   7  -4  351.86   22.90
   1  -7   4  342.37   23.10
   1  -7   4  362.36   22.10
   1  -7   4  342.47   27.80
  -2   7  -4  117.79   16.20
  -2   7  -4  105.09   15.70
   2  -7   4   99.89   16.90
   2  -7   4  104.59   16.60
   2  -7   4  103.99   16.40
  -3   7  -4  266.37   21.30
   3  -7   4  266.27   24.60
   3  -7   4  249.18   22.80
  -4   7  -4   43.50   15.00
   4  -7   4   49.50   16.90
   4  -7   4   18.80   15.00
   3   6  -4  121.59   15.10
  -3  -6   4  155.08   13.10
  -3  -6   4  139.89   13.80
   2   6  -4  416.56   19.00
   2   6  -4  355.96   21.60
  -2  -6   4  390.76   18.40
  -2  -6   4  361.66   19.20
  -2  -6   4  352.26   27.00
   1   6  -4   28.60    9.40
   1   6  -4   10.20    9.90
  -1  -6   4   14.80    9.60
  -1  -6   4   -2.70   10.10
  -1  -6   4   -2.30   13.10
   0   6  -4  824.42   29.70
   0   6  -4  834.12   28.90
   0  -6   4  840.42   35.40
   0  -6   4  789.62   29.30
   0  -6   4  778.92   29.10
  -1   6  -4    1.00   10.10
  -1   6  -4   -4.10   10.30
   1  -6   4    4.60   12.10
   1  -6   4   16.40   11.40
   1  -6   4    4.00   11.10
  -2   6  -4  466.95   23.60
   2  -6   4  399.96   27.00
   2  -6   4  480.05   29.70
   2  -6   4  443.66   24.80
  -3   6  -4  170.78   17.20
   3  -6   4  172.68   19.00
   3  -6   4  136.89   16.50
  -4   6  -4  468.05   26.10
   4  -6   4  446.66   25.00
   4  -6   4  467.85   27.40
  -5   6  -4  229.48   22.30
   5  -6   4  259.77   23.90
   5  -6   4  264.07   20.40
  -4  -5   4   45.10   16.10
  -4  -5   4   39.90    5.60
  -4  -5   4   33.00    5.70
   3   5  -4  598.94   25.90
   3   5  -4  551.94   19.60
  -3  -5   4  566.74   20.40
  -3  -5   4  590.84   19.90
  -3  -5   4  614.44   29.90
   2   5  -4   -1.30    6.80
   2   5  -4   -0.20    9.30
  -2  -5   4   10.80    7.50
  -2  -5   4   -3.30   13.70
  -2  -5   4    5.20    7.90
   1   5  -4  737.83   27.00
  -1  -5   4  721.63   25.00
  -1  -5   4  774.42   26.20
  -1  -5   4  777.12   31.10
   0   5  -4  124.79   14.00
   0   5  -4  123.09   12.60
   0  -5   4  114.59   12.00
   0  -5   4  111.69   13.50
  -1   5  -4 1436.06   41.10
  -1   5  -4 1455.45   41.70
   1  -5   4 1364.86   41.40
   1  -5   4 1436.86   42.30
   1  -5   4 1432.56   44.80
  -2   5  -4  455.25   22.10
   2  -5   4  436.56   21.60
   2  -5   4  427.76   23.70
   2  -5   4  500.45   36.30
  -3   5  -4  847.22   30.70
  -3   5  -4  844.12   31.00
   3  -5   4  828.32   32.20
   3  -5   4  875.21   31.70
  -4   5  -4  819.82   32.70
  -4   5  -4  840.42   31.40
   4  -5   4  840.52   30.40
   4  -5   4  859.71   32.10
  -5   5  -4  166.78   18.40
  -5   5  -4  135.59   16.60
   5  -5   4  147.29   17.50
   5  -5   4  163.78   17.00
  -6   5  -4  529.15   31.30
   6  -5   4  580.04   25.10
   6  -5   4  564.94   27.10
  -5  -4   4   50.39   15.50
   4   4  -4  400.96   21.50
  -4  -4   4  399.16   25.40
  -4  -4   4  388.26   13.50
  -4  -4   4  336.87   13.50
   3   4  -4    6.20    6.20
   3   4  -4   26.40    9.80
  -3  -4   4   10.80    7.00
  -3  -4   4   15.40   12.60
  -3  -4   4    6.20    6.20
   2   4  -4  752.52   26.80
   2   4  -4  778.62   24.40
  -2  -4   4  803.92   31.10
  -2  -4   4  805.62   24.70
   1   4  -4  246.08   13.60
   1   4  -4  227.78   14.30
  -1  -4   4  239.78   19.70
  -1  -4   4  276.07   14.90
  -1  -4   4  263.37   14.30
   0   4  -4 1431.06   39.50
   0   4  -4 1467.15   39.90
   0  -4   4 1479.55   40.30
   0  -4   4 1454.05   42.60
   0  -4   4 1406.96   39.80
  -1   4  -4 1085.09   32.80
  -1   4  -4 1080.69   32.90
   1  -4   4 1081.89   32.80
   1  -4   4 1110.19   35.20
   1  -4   4 1075.19   33.40
  -2   4  -4  239.08   14.70
  -2   4  -4  250.37   15.30
   2  -4   4  222.88   16.20
   2  -4   4  225.98   17.50
   2  -4   4  230.38   16.70
  -3   4  -4 1817.72   50.29
  -3   4  -4 1776.62   49.70
   3  -4   4 1792.42   49.70
   3  -4   4 1850.91   51.09
  -4   4  -4   45.10   11.20
   4  -4   4   42.30   12.00
   4  -4   4   38.90   11.00
  -5   4  -4  634.84   26.30
  -5   4  -4  600.34   26.40
   5  -4   4  632.64   27.00
   5  -4   4  570.74   25.40
   5  -4   4  587.14   25.20
   6  -4   4    9.60   10.40
   6  -4   4   13.60   10.90
   6   3  -4   72.99   14.70
  -6  -3   4   59.09   14.20
   5   3  -4  226.78    9.40
   5   3  -4  203.18   18.70
  -5  -3   4  213.88   19.90
   4   3  -4    9.10    9.50
   4   3  -4    4.30    5.40
  -4  -3   4   -0.20    5.50
  -4  -3   4    3.20    5.90
  -4  -3   4   -1.40   11.20
   3   3  -4 1112.89   34.00
   3   3  -4 1118.19   30.20
  -3  -3   4 1102.89   29.80
  -3  -3   4 1142.09   36.30
  -3  -3   4 1144.89   30.20
  -3  -3   4 1037.40   35.50
   2   3  -4   90.59   11.60
   2   3  -4   95.79    9.90
  -2  -3   4   83.49    8.50
  -2  -3   4  106.89   12.70
  -2  -3   4   95.59    9.00
   1   3  -4  573.34   19.90
   1   3  -4  581.74   19.30
   1   3  -4  594.14   22.40
   1   3  -4  525.05   19.20
  -1  -3   4  546.15   19.40
  -1  -3   4  576.34   19.80
  -1  -3   4  581.54   23.10
   0   3  -4  889.71   27.10
   0   3  -4  895.41   29.40
   0   3  -4  908.81   29.20
   0   3  -4  913.81   26.50
   0  -3   4  873.21   27.30
   0  -3   4  913.61   29.40
  -1   3  -4   92.89   10.20
  -1   3  -4  101.99   11.80
  -1   3  -4   97.49   10.20
   1  -3   4  102.99   11.60
   1  -3   4  103.29   10.10
   1  -3   4  106.19   11.30
  -2   3  -4  490.05   19.20
  -2   3  -4  449.95   18.90
  -2   3  -4  461.25   18.70
   2  -3   4  473.05   19.70
   2  -3   4  486.75   20.60
   2  -3   4  441.26   20.70
  -3   3  -4   38.70    9.30
  -3   3  -4   26.90    8.70
  -3   3  -4   11.80    8.70
   3  -3   4   27.00    9.30
   3  -3   4   33.00    9.20
  -4   3  -4  356.06   19.60
  -4   3  -4  378.26   19.10
   4  -3   4  457.35   20.20
   4  -3   4  400.76   19.90
   4  -3   4  400.06   19.50
  -5   3  -4  139.39   14.70
  -5   3  -4  184.38   16.40
   5  -3   4  140.79   15.30
  -6   3  -4  252.57   18.00
   6  -3   4  244.98   19.90
   6   2  -4  215.48   20.60
  -6  -2   4  224.28   17.60
   5   2  -4  101.69   12.80
   5   2  -4   90.89   10.90
   5   2  -4   94.29    8.80
  -5  -2   4   97.69   12.00
  -5  -2   4   97.09    7.30
  -5  -2   4  113.49   12.30
  -5  -2   4  102.79    8.10
   4   2  -4  306.17   16.70
   4   2  -4  353.46   18.20
  -4  -2   4  322.47   14.70
  -4  -2   4  345.17   13.40
  -4  -2   4  323.47   12.60
  -4  -2   4  350.26   17.90
   3   2  -4 1003.80   27.60
   3   2  -4  993.40   30.00
  -3  -2   4 1023.40   27.60
  -3  -2   4 1034.80   31.20
  -3  -2   4 1010.10   28.00
  -3  -2   4 1016.10   28.60
   2   2  -4   34.20    6.30
   2   2  -4   38.90    8.70
   2   2  -4   29.40    5.70
   2   2  -4   43.50    7.40
  -2  -2   4   35.70    6.80
  -2  -2   4   38.50    9.00
  -2  -2   4   35.70    6.20
  -2  -2   4   43.10    6.80
   1   2  -4 2497.85   61.39
   1   2  -4 2509.65   58.99
   1   2  -4 2366.66   59.19
   1   2  -4 2436.96   59.49
  -1  -2   4 2414.86   59.29
  -1  -2   4 2469.45   61.29
  -1  -2   4 2532.25   59.89
  -1  -2   4 2438.36   58.89
   0   2  -4    0.10    6.20
   0   2  -4    1.20    5.60
   0   2  -4    5.20    5.70
   0   2  -4    4.10    7.30
   0  -2   4   -1.90    7.80
   0  -2   4    3.10    6.20
   0  -2   4   -3.10    5.60
  -1   2  -4 1584.74   43.10
  -1   2  -4 1640.24   42.40
  -1   2  -4 1636.64   42.60
   1  -2   4 1655.53   42.30
   1  -2   4 1679.73   43.10
   1  -2   4 1614.64   43.60
  -2   2  -4  241.48   14.20
  -2   2  -4  276.67   13.90
   2  -2   4  264.07   14.40
   2  -2   4  275.67   15.90
  -3   2  -4 1649.44   43.20
  -3   2  -4 1557.04   42.70
  -3   2  -4 1579.54   43.30
   3  -2   4 1552.94   43.20
   3  -2   4 1658.53   44.20
   3  -2   4 1586.74   43.10
  -4   2  -4  409.66   19.90
  -4   2  -4  435.46   18.70
   4  -2   4  424.86   18.60
   4  -2   4  435.56   19.90
  -5   2  -4  179.48   14.60
  -5   2  -4  201.98   15.30
   5  -2   4  207.08   16.40
  -6   2  -4  608.54   23.90
  -6   2  -4  651.73   24.30
   6  -2   4  625.14   27.50
   6  -2   4  602.64   23.20
   6   1  -4   11.70   10.00
  -6  -1   4   12.70    7.90
  -6  -1   4   11.40    6.80
  -6  -1   4   17.40    5.10
  -6  -1   4   12.50    5.60
   5   1  -4   96.09    9.60
   5   1  -4   99.69   11.90
   5   1  -4   95.79   12.40
  -5  -1   4   92.69    8.90
  -5  -1   4   91.79    8.20
  -5  -1   4   96.39   12.00
   4   1  -4  444.96   19.10
   4   1  -4  419.36   15.20
   4   1  -4  414.46   17.10
  -4  -1   4  444.56   17.50
  -4  -1   4  432.66   15.80
  -4  -1   4  444.66   14.80
  -4  -1   4  442.06   15.40
   3   1  -4  134.79   11.30
   3   1  -4  132.29   11.30
   3   1  -4  115.99    9.30
  -3  -1   4  137.49    9.50
  -3  -1   4  122.19   10.00
  -3  -1   4  119.59    8.10
  -3  -1   4  120.49    8.90
  -3  -1   4  130.89   11.60
   2   1  -4  838.22   23.90
   2   1  -4  850.91   25.10
   2   1  -4  845.52   24.00
   2   1  -4  785.52   23.40
  -2  -1   4  801.32   23.30
  -2  -1   4  842.02   23.90
  -2  -1   4  808.52   23.50
  -2  -1   4  823.92   25.20
   1   1  -4   77.89    8.50
   1   1  -4   70.19    7.60
   1   1  -4   87.79    8.50
   1   1  -4   82.69    9.00
  -1  -1   4   90.39    9.30
  -1  -1   4   75.79    8.90
  -1  -1   4   71.49    7.40
  -1  -1   4   85.89    8.50
   0   1  -4 2598.74   65.49
   0   1  -4 2847.62   65.49
   0   1  -4 2795.32   62.79
   0   1  -4 2678.73   65.19
   0  -1   4 2728.13   65.29
   0  -1   4 2760.82   68.39
   0  -1   4 2715.73   64.99
  -1   1  -4  397.46   15.60
  -1   1  -4  373.16   15.30
  -1   1  -4  377.56   16.30
   1  -1   4  404.26   15.30
   1  -1   4  398.86   14.70
   1  -1   4  390.46   16.90
  -2   1  -4 1097.49   30.40
  -2   1  -4 1037.40   30.20
  -2   1  -4 1046.80   31.10
   2  -1   4 1134.99   30.70
   2  -1   4 1055.99   30.20
   2  -1   4 1078.39   31.40
   2  -1   4 1125.99   31.50
  -3   1  -4  982.00   30.00
  -3   1  -4  985.80   28.70
  -3   1  -4  948.81   28.20
   3  -1   4  978.30   30.10
   3  -1   4  991.80   31.50
  -4   1  -4  122.99   13.60
  -4   1  -4  113.99   11.70
  -4   1  -4  149.29   11.20
   4  -1   4  114.19   13.10
  -5   1  -4  432.16   18.50
  -5   1  -4  462.45   18.40
   5  -1   4  423.76   18.00
   5  -1   4  430.96   23.00
  -6   1  -4    3.90   12.10
  -6   1  -4   -0.20    7.30
   6  -1   4   -5.60   11.00
  -7   0   4  140.59   10.70
  -7   0   4  113.99    9.60
   6   0  -4  360.46   15.60
  -6   0   4  344.27   11.90
  -6   0   4  341.37   14.50
  -6   0   4  349.17   15.20
  -6   0   4  327.97   13.10
   5   0  -4  353.96   14.90
   5   0  -4  360.36   14.10
   5   0  -4  368.06   18.90
  -5   0   4  368.26   15.60
  -5   0   4  354.06   13.60
  -5   0   4  371.96   14.80
  -5   0   4  351.16   12.10
   4   0  -4  320.87   16.10
   4   0  -4  287.57   13.20
  -4   0   4  315.57   14.20
  -4   0   4  299.67   13.60
  -4   0   4  314.87    9.90
  -4   0   4  339.67   13.30
   3   0  -4 1585.04   40.40
   3   0  -4 1542.35   40.00
   3   0  -4 1630.14   40.70
  -3   0   4 1612.14   40.50
  -3   0   4 1583.64   40.20
  -3   0   4 1581.54   36.80
  -3   0   4 1567.14   39.90
  -3   0   4 1554.14   40.10
   2   0  -4    0.20    4.70
   2   0  -4   -3.40    6.40
   2   0  -4   12.60    5.90
   2   0  -4    1.60    5.50
  -2   0   4    2.00    4.80
  -2   0   4    2.70    4.70
  -2   0   4    2.00    6.30
   1   0  -4 2946.71   69.69
   1   0  -4 2887.71   69.79
   1   0  -4 2942.31   66.79
  -1   0   4 2992.20   69.89
  -1   0   4 2936.11   70.09
  -1   0   4 2984.30   67.99
  -1   0   4 2931.01   69.29
   0   0  -4  777.42   22.40
   0   0  -4  724.23   23.20
   0   0  -4  762.52   18.80
   0   0   4  765.92   25.60
   0   0   4  787.12   22.60
   0   0   4  738.63   22.80
   0   0   4  738.33   21.60
  -1   0  -4  508.75   17.80
  -1   0  -4  524.45   19.20
  -1   0  -4  530.15   18.00
   1   0   4  542.55   18.00
   1   0   4  524.45   17.40
   1   0   4  491.95   17.30
  -2   0  -4 1509.95   40.50
  -2   0  -4 1530.95   38.80
  -2   0  -4 1446.16   38.40
   2   0   4 1458.35   38.30
   2   0   4 1522.55   40.10
   2   0   4 1439.46   38.50
  -3   0  -4  173.98   11.30
  -3   0  -4  159.88   14.20
  -3   0  -4  141.69   10.20
  -3   0  -4  133.09    9.30
   3   0   4  151.88   10.00
   3   0   4  163.88   12.80
  -4   0  -4  528.85   18.50
  -4   0  -4  501.25   18.30
  -4   0  -4  526.45   18.70
   4   0   4  522.25   22.50
   4   0   4  508.05   19.00
  -5   0  -4   -0.60    7.10
   5   0   4   -5.30    9.70
   5   0   4   -1.80    6.80
  -6   0  -4  374.46   15.30
  -6   0  -4  393.46   15.00
   6   0   4  390.96   31.20
   7  -1  -4  525.65   24.00
  -7   1   4  557.54   21.00
  -7   1   4  516.25   20.40
   6  -1  -4  389.46   18.10
  -6   1   4  322.17   17.30
  -6   1   4  323.17   16.10
   5  -1  -4  353.56   12.30
  -5   1   4  384.86   17.10
   4  -1  -4 1672.13   40.60
   4  -1  -4 1652.43   42.90
  -4   1   4 1665.13   43.10
  -4   1   4 1624.94   42.90
   3  -1  -4  226.88   12.10
   3  -1  -4  219.68   10.90
  -3   1   4  227.78   12.80
  -3   1   4  217.68   10.60
   2  -1  -4  799.82   23.60
   2  -1  -4  768.32   21.10
   2  -1  -4  747.63   23.10
   2  -1  -4  790.72   23.70
  -2   1   4  815.42   24.10
  -2   1   4  753.52   20.70
  -2   1   4  799.72   19.60
  -2   1   4  773.22   23.00
   1  -1  -4   55.29    8.20
   1  -1  -4   48.60    7.80
   1  -1  -4   58.19    7.00
  -1   1   4   49.60    5.70
  -1   1   4   50.89    5.10
  -1   1   4   48.00    7.20
  -1   1   4   56.09    7.60
   0  -1  -4  478.45   17.10
   0  -1  -4  491.95   19.90
   0  -1  -4  475.25   18.60
   0  -1  -4  514.05   16.70
   0   1   4  502.25   16.80
   0   1   4  486.45   17.40
   0   1   4  474.15   16.80
  -1  -1  -4   10.70    5.50
  -1  -1  -4   22.10    7.30
  -1  -1  -4    1.00    6.70
  -1  -1  -4    7.70    6.20
   1   1   4   17.50    6.70
   1   1   4    1.80    6.30
   1   1   4    9.80    5.00
  -2  -1  -4   28.40    4.00
  -2  -1  -4   24.50    5.60
  -2  -1  -4   25.10    6.30
  -2  -1  -4   10.80    7.40
   2   1   4   27.40    7.80
  -3  -1  -4  194.08   11.00
  -3  -1  -4  206.08    9.80
  -3  -1  -4  205.58   11.90
   3   1   4  194.48   14.60
   3   1   4  219.48   12.10
  -4  -1  -4   27.80    6.70
  -4  -1  -4   18.50    6.80
   4   1   4   28.30   11.00
   4   1   4   34.70    7.10
  -5  -1  -4  123.89   10.10
  -5  -1  -4  134.39    9.10
   5   1   4  114.59   14.70
   5   1   4  130.99   11.90
   7  -2  -4  410.66   19.70
  -7   2   4  408.76   19.70
  -7   2   4  383.76   20.90
   6  -2  -4   20.50   10.50
  -6   2   4   -0.60    8.50
  -6   2   4    5.80    9.40
   5  -2  -4  563.24   16.00
   5  -2  -4  575.84   22.60
  -5   2   4  613.44   22.50
  -5   2   4  567.34   21.70
   4  -2  -4  245.58   14.40
   4  -2  -4  240.28   11.50
  -4   2   4  264.17   14.30
  -4   2   4  242.98   13.20
  -4   2   4  245.78   14.50
   3  -2  -4  630.04   21.90
   3  -2  -4  636.74   21.60
   3  -2  -4  646.64   20.40
  -3   2   4  667.93   22.60
  -3   2   4  663.53   20.00
  -3   2   4  644.34   21.50
   2  -2  -4  498.45   17.90
   2  -2  -4  499.95   17.90
   2  -2  -4  446.86   17.70
  -2   2   4  485.45   18.20
  -2   2   4  492.75   14.10
  -2   2   4  489.45   17.70
  -2   2   4  473.05   14.50
   1  -2  -4  701.03   20.20
   1  -2  -4  685.43   21.80
   1  -2  -4  705.23   22.70
  -1   2   4  704.63   22.80
  -1   2   4  685.53   19.90
  -1   2   4  678.53   16.70
  -1   2   4  698.23   21.80
   0  -2  -4  591.34   19.60
   0  -2  -4  573.14   18.90
   0  -2  -4  575.24   19.80
   0   2   4  618.54   19.30
   0   2   4  606.84   19.60
   0   2   4  568.04   19.60
  -1  -2  -4   50.79    7.40
  -1  -2  -4   45.50    7.80
  -1  -2  -4   43.60    7.20
   1   2   4   40.80    7.40
   1   2   4   43.80    7.10
  -2  -2  -4  757.82   19.00
  -2  -2  -4  768.92   23.10
  -2  -2  -4  733.33   22.60
   2   2   4  714.93   22.90
   2   2   4  781.12   26.00
  -3  -2  -4   34.10    6.70
  -3  -2  -4   41.80    6.10
  -3  -2  -4   50.39    7.50
   3   2   4   25.40   10.10
  -4  -2  -4   67.79    7.50
  -4  -2  -4   51.39    7.00
   4   2   4   57.99   11.90
   4   2   4   67.39    7.90
  -5  -2  -4  141.39   17.20
   5   2   4  162.78   18.40
   7  -3  -4   12.30   11.20
  -7   3   4   10.30   11.60
  -7   3   4   10.10   11.20
   6  -3  -4  241.18   19.60
  -6   3   4  222.68   18.30
  -6   3   4  219.28   17.30
   5  -3  -4  249.18   11.30
   5  -3  -4  221.48   16.30
   5  -3  -4  214.28   10.60
  -5   3   4  241.28   16.20
  -5   3   4  242.38   16.60
   4  -3  -4  468.25   19.50
   4  -3  -4  472.35   16.70
  -4   3   4  445.16   17.80
  -4   3   4  467.45   21.00
  -4   3   4  455.65   19.60
   3  -3  -4  465.55   19.60
   3  -3  -4  451.45   13.30
  -3   3   4  459.95   18.40
  -3   3   4  461.75   19.60
  -3   3   4  449.56   16.30
   2  -3  -4  100.09    7.70
   2  -3  -4   92.29   10.80
   2  -3  -4  109.29   11.30
  -2   3   4  109.59   11.40
  -2   3   4  109.19    8.20
  -2   3   4   88.89   10.20
   1  -3  -4 1761.72   45.30
   1  -3  -4 1706.53   43.30
  -1   3   4 1693.93   45.20
  -1   3   4 1667.03   44.70
  -1   3   4 1742.23   43.40
   0  -3  -4    1.10    6.20
   0  -3  -4   -3.80    6.50
   0  -3  -4    2.50    5.90
   0   3   4    1.00    6.50
   0   3   4    7.00    6.50
  -1  -3  -4  583.84   20.80
  -1  -3  -4  618.54   20.70
   1   3   4  616.64   23.20
  -2  -3  -4  228.78   13.30
  -2  -3  -4  226.08   12.20
   2   3   4  224.08   13.40
   2   3   4  208.38   15.80
  -3  -3  -4  105.99    9.20
  -3  -3  -4   95.69   10.50
  -3  -3  -4  111.09   10.80
   3   3   4  141.49   10.70
   3   3   4   93.29   12.90
  -4  -3  -4  109.99    7.30
  -4  -3  -4  110.59   16.90
   7  -4  -4  644.94   27.90
  -7   4   4  619.84   28.60
   6  -4  -4  199.38    9.20
   6  -4  -4  209.18   19.50
  -6   4   4  215.98   18.30
  -6   4   4  204.78   19.00
   5  -4  -4  595.54   27.20
   5  -4  -4  540.85   19.50
   5  -4  -4  584.64   20.20
  -5   4   4  556.44   25.00
   4  -4  -4 1008.10   30.30
   4  -4  -4 1044.50   33.40
  -4   4   4  961.80   31.60
  -4   4   4  968.90   33.60
  -4   4   4  946.71   32.80
   3  -4  -4  182.88   16.00
   3  -4  -4  153.28   15.60
   3  -4  -4  152.08    9.50
  -3   4   4  137.69   15.10
  -3   4   4  152.88   16.20
   2  -4  -4 1164.18   35.40
   2  -4  -4 1155.68   31.80
   2  -4  -4 1161.28   35.30
  -2   4   4 1185.58   35.30
   1  -4  -4   21.00    7.90
   1  -4  -4   29.40    8.90
   1  -4  -4   28.60   10.20
  -1   4   4   24.30    8.10
  -1   4   4   24.60    4.90
  -1   4   4   24.80    9.00
   0  -4  -4  396.36   17.90
   0  -4  -4  428.96   18.60
   0   4   4  423.26   12.50
   0   4   4  450.35   19.40
   0   4   4  425.06   18.90
  -1  -4  -4  144.19   13.70
   1   4   4  141.59    7.80
   1   4   4  154.48   12.40
   1   4   4  162.08   14.20
  -2  -4  -4  206.08   13.90
  -2  -4  -4  233.28   13.70
  -2  -4  -4  244.58   21.00
   2   4   4  207.98   17.20
   2   4   4  209.28   14.30
  -3  -4  -4   84.69    9.10
  -3  -4  -4   64.79    8.90
  -3  -4  -4  121.69   18.40
   3   4   4   74.29   16.80
   7  -5  -4  223.98   22.20
   6  -5  -4   95.59   11.20
   6  -5  -4  120.69   17.00
   6  -5  -4  124.19   11.20
  -6   5   4  104.59   16.50
  -6   5   4   64.79   15.00
   5  -5  -4  569.14   22.60
   5  -5  -4  604.44   28.20
  -5   5   4  600.24   28.00
  -5   5   4  544.95   26.10
   4  -5  -4    2.80    5.80
   4  -5  -4    9.70    9.90
   4  -5  -4   29.50   12.60
  -4   5   4   11.60   10.40
   3  -5  -4  197.18   18.60
   3  -5  -4  207.68   12.60
   3  -5  -4  217.38   17.70
  -3   5   4  221.58   18.70
   2  -5  -4   57.69   13.00
   2  -5  -4   94.99   13.10
   2  -5  -4   91.19   15.30
  -2   5   4   72.29   12.30
   1  -5  -4  160.58   16.00
   1  -5  -4  162.58   14.90
   1  -5  -4  162.78   18.10
  -1   5   4  169.18   10.10
  -1   5   4  148.49   15.40
   0  -5  -4   78.59   11.40
   0  -5  -4   61.89   14.10
   0  -5  -4   54.69   12.00
   0   5   4   49.99   10.90
   0   5   4   55.39    6.60
   0   5   4   50.29   10.80
  -1  -5  -4   21.50   10.40
  -1  -5  -4   21.80   13.30
  -1  -5  -4   29.80    9.50
   1   5   4   29.00    9.10
   1   5   4   23.30    5.50
   1   5   4   17.10    9.90
  -2  -5  -4  184.98   13.50
  -2  -5  -4  180.88   14.60
  -2  -5  -4  155.38   22.20
   6  -6  -4  471.65   28.30
   6  -6  -4  430.76   20.90
  -6   6   4  392.66   27.80
   5  -6  -4  139.39   17.60
   5  -6  -4  142.39   10.50
  -5   6   4  125.09   18.20
   4  -6  -4  522.45   27.80
  -4   6   4  528.35   27.70
   3  -6  -4  217.18   20.90
   3  -6  -4  219.38   20.20
   3  -6  -4  202.58   19.40
  -3   6   4  234.88   20.80
   2  -6  -4  418.06   26.30
   2  -6  -4  393.76   22.60
   2  -6  -4  383.86   22.90
  -2   6   4  403.26   22.00
   1  -6  -4  412.06   22.30
   1  -6  -4  362.06   25.40
   1  -6  -4  386.06   21.20
  -1   6   4  422.56   23.00
  -1   6   4  419.86   16.40
   0  -6  -4  120.99   13.70
   0  -6  -4  107.29   17.20
   0  -6  -4   94.49   14.10
   0   6   4  122.69   12.00
   0   6   4  106.79   17.20
  -1  -6  -4  366.46   21.20
  -1  -6  -4  335.47   30.50
   5  -7  -4  212.48   25.40
  -5   7   4  197.28   23.90
   4  -7  -4  154.78   19.10
  -4   7   4  119.49   17.40
   3  -7  -4   22.60   14.50
   3  -7  -4   34.00   15.20
  -3   7   4   67.09   16.10
   2  -7  -4  334.87   30.90
  -2   7   4  429.66   41.00
  -2   7   4  380.36   18.00
   1  -7  -4    2.40   14.40
   1  -7  -4   -5.20   12.30
  -1   7   4    0.90    7.30
   1   7  -5    5.50   10.20
  -1  -7   5    2.20   11.30
  -1  -7   5   29.50   19.20
   0   7  -5  250.97   18.50
   0   7  -5  233.58   23.70
   0  -7   5  244.18   30.60
  -1   7  -5   64.49   14.00
   1  -7   5   91.59   18.80
   1  -7   5   92.49   15.50
  -2   7  -5   69.89   14.60
   2  -7   5   25.20   14.40
   2  -7   5   29.50   16.40
  -3   7  -5   97.99   15.20
   3  -7   5   98.79   18.00
   3  -7   5   96.49   17.70
   2   6  -5    3.30   12.80
   2   6  -5    2.80    8.10
  -2  -6   5   13.00   17.10
  -2  -6   5    7.00   10.00
  -2  -6   5   12.90    9.00
   1   6  -5   59.19   11.20
   1   6  -5   78.09   11.80
  -1  -6   5   60.39   18.00
  -1  -6   5   48.90   12.20
  -1  -6   5   57.29   12.10
   0   6  -5  219.18   17.30
   0   6  -5  219.98   18.40
   0  -6   5  212.28   17.90
   0  -6   5  207.98   23.90
   0  -6   5  196.58   17.30
  -1   6  -5   53.19   12.10
  -1   6  -5   52.19   12.20
   1  -6   5   30.50   12.00
   1  -6   5   38.70   11.10
   1  -6   5   50.19   13.90
  -2   6  -5  193.58   19.10
  -2   6  -5  163.88   18.30
   2  -6   5  174.18   18.80
   2  -6   5  160.18   17.70
   2  -6   5  177.08   18.60
  -3   6  -5   20.30   13.10
   3  -6   5    2.60   13.00
   3  -6   5   -2.30   15.80
  -4   6  -5  370.86   25.10
   4  -6   5  391.46   27.00
   4  -6   5  389.26   25.40
  -5   6  -5   42.50   14.40
   5  -6   5   55.29   16.30
   5  -6   5   47.70   12.70
   4   5  -5  146.99   16.00
  -4  -5   5  147.89   19.90
  -4  -5   5  173.38   12.70
  -4  -5   5  149.29   11.70
   3   5  -5    0.20    6.00
   3   5  -5   20.80    9.90
  -3  -5   5    3.00    7.40
  -3  -5   5    9.00    8.60
  -3  -5   5   31.80   15.80
   2   5  -5  153.08   16.20
  -2  -5   5  168.88   14.10
  -2  -5   5  135.29   13.70
  -2  -5   5  178.18   19.90
   1   5  -5   25.90    9.10
   1   5  -5   39.10   10.60
  -1  -5   5   29.50   12.70
  -1  -5   5   34.10    9.50
  -1  -5   5   29.20    9.30
   0   5  -5   70.39   10.80
   0   5  -5   51.19   10.60
   0  -5   5   64.79   11.40
   0  -5   5   37.20   13.80
   0  -5   5   55.19   11.30
  -1   5  -5  155.58   16.10
  -1   5  -5  152.58   16.00
   1  -5   5  142.59   15.20
   1  -5   5  134.39   14.30
   1  -5   5  108.29   15.40
  -2   5  -5   16.40    9.50
   2  -5   5   20.50    9.80
   2  -5   5   20.10    9.70
   2  -5   5   21.30   12.80
  -3   5  -5  147.69   15.90
   3  -5   5  182.28   19.60
   3  -5   5  183.88   19.50
  -4   5  -5  124.29   15.30
  -4   5  -5  141.89   16.80
   4  -5   5  163.08   18.70
   4  -5   5  140.69   17.00
  -5   5  -5   18.50   12.80
   5  -5   5   41.20   12.60
   5  -5   5   12.90   11.60
   5  -5   5   39.40   13.20
   5   4  -5  111.79   15.60
  -5  -4   5  112.69   15.50
  -5  -4   5  102.69    7.60
   4   4  -5  147.69   14.90
  -4  -4   5  136.59   16.80
  -4  -4   5  144.49   11.60
   3   4  -5  270.37   18.40
   3   4  -5  255.07   13.70
  -3  -4   5  264.47   14.10
  -3  -4   5  250.77   14.30
  -3  -4   5  231.88   21.80
   2   4  -5  334.97   18.70
   2   4  -5  351.56   16.50
  -2  -4   5  362.06   17.20
  -2  -4   5  374.16   24.60
  -2  -4   5  332.47   16.50
   1   4  -5   22.00    8.20
   1   4  -5   42.90    9.70
  -1  -4   5   28.70   12.20
  -1  -4   5   25.70    9.20
   0   4  -5 1015.30   31.90
   0   4  -5  985.90   30.80
   0  -4   5 1000.80   34.90
   0  -4   5  997.50   31.50
   0  -4   5 1003.20   31.50
  -1   4  -5  -15.10    8.50
  -1   4  -5    9.70    8.90
   1  -4   5    8.30   11.20
   1  -4   5   29.40    9.50
   1  -4   5    6.50    9.30
  -2   4  -5  132.19   13.10
  -2   4  -5  145.89   15.30
   2  -4   5  148.09   18.50
   2  -4   5  147.39   14.80
   2  -4   5  140.49   14.30
  -3   4  -5  233.48   16.80
  -3   4  -5  257.57   16.90
   3  -4   5  254.97   19.60
   3  -4   5  252.07   19.00
  -4   4  -5   10.10   11.50
  -4   4  -5    2.50   10.90
   4  -4   5   12.30   11.80
  -5   4  -5   48.80   12.50
  -5   4  -5   52.69   14.40
   5  -4   5   53.29   15.60
   5  -4   5   52.29   14.20
   5  -4   5   57.09   12.20
   5   3  -5  107.89    9.50
   5   3  -5   80.49   13.30
  -5  -3   5   91.09    9.00
  -5  -3   5   77.79   13.90
  -5  -3   5  117.59   10.50
   4   3  -5   22.80   10.30
  -4  -3   5   34.70   11.40
  -4  -3   5   21.50    7.20
  -4  -3   5   28.30    6.90
   3   3  -5  646.44   21.80
  -3  -3   5  648.24   22.00
  -3  -3   5  680.33   26.90
  -3  -3   5  658.23   24.20
   2   3  -5   50.69    9.00
  -2  -3   5   59.19    8.50
  -2  -3   5   56.79    8.30
  -2  -3   5   40.60   11.10
   1   3  -5  542.35   20.00
   1   3  -5  531.45   19.30
  -1  -3   5  521.35   20.30
  -1  -3   5  520.65   19.70
  -1  -3   5  536.65   23.80
   0   3  -5  509.25   19.00
   0   3  -5  524.65   20.30
   0   3  -5  498.35   19.40
   0  -3   5  464.85   19.60
   0  -3   5  526.05   19.80
   0  -3   5  526.85   23.50
  -1   3  -5  100.49   11.10
  -1   3  -5  119.49   12.20
  -1   3  -5  111.39   10.80
   1  -3   5  119.19   12.00
   1  -3   5   98.39   11.80
   1  -3   5  117.09   13.30
  -2   3  -5  430.56   20.00
  -2   3  -5  373.66   18.60
   2  -3   5  460.25   32.40
   2  -3   5  411.06   20.10
   2  -3   5  408.66   18.90
  -3   3  -5   16.60    9.20
  -3   3  -5    5.20    9.20
   3  -3   5    7.70   10.30
   3  -3   5   12.80    9.70
  -4   3  -5  204.08   17.00
  -4   3  -5  214.18   16.70
   4  -3   5  217.78   19.30
   4  -3   5  220.18   18.00
   4  -3   5  203.18   16.60
  -5   3  -5   85.59   11.90
  -5   3  -5  108.39   13.40
   5  -3   5   95.49   14.40
   5  -3   5   79.69   12.20
  -6   3  -5  165.78   16.30
  -6  -2   5  357.56   13.00
  -6  -2   5  301.87   18.80
  -6  -2   5  325.37   12.20
   5   2  -5   21.60   10.90
   5   2  -5   52.29    7.60
  -5  -2   5   32.30    7.70
  -5  -2   5   41.60    8.20
  -5  -2   5   28.20    7.20
  -5  -2   5   30.10   10.00
   4   2  -5  833.02   28.40
   4   2  -5  841.62   28.90
   4   2  -5  817.32   25.40
  -4  -2   5  813.22   28.80
  -4  -2   5  782.42   24.40
  -4  -2   5  801.02   25.20
  -4  -2   5  814.22   25.00
   3   2  -5  100.19   11.40
   3   2  -5   70.39    8.90
  -3  -2   5   67.09   10.60
  -3  -2   5   79.59    9.50
  -3  -2   5   72.59    8.80
   2   2  -5  392.96   16.40
   2   2  -5  365.26   15.50
   2   2  -5  361.26   18.70
  -2  -2   5  407.36   19.50
  -2  -2   5  379.06   15.70
  -2  -2   5  367.86   15.90
  -2  -2   5  408.06   16.30
   1   2  -5  737.33   26.10
   1   2  -5  735.83   24.10
   1   2  -5  767.52   24.10
   1   2  -5  768.92   23.30
  -1  -2   5  738.83   26.10
  -1  -2   5  779.62   24.70
   0   2  -5  465.95   16.70
   0   2  -5  459.85   18.20
   0   2  -5  461.35   19.60
   0   2  -5  457.85   17.70
   0  -2   5  465.15   18.70
   0  -2   5  444.66   17.50
   0  -2   5  462.85   20.20
  -1   2  -5  738.43   24.40
  -1   2  -5  694.23   24.70
  -1   2  -5  736.33   24.30
   1  -2   5  723.73   24.00
   1  -2   5  699.63   24.40
   1  -2   5  716.83   25.70
  -2   2  -5    2.60    6.10
  -2   2  -5    5.10    7.90
   2  -2   5   11.30    9.40
   2  -2   5   13.90    6.40
   2  -2   5   10.70    8.20
  -3   2  -5 1159.68   35.10
  -3   2  -5 1170.98   35.00
   3  -2   5 1176.78   36.60
   3  -2   5 1178.68   35.90
   3  -2   5 1159.58   35.20
  -4   2  -5   54.09   10.80
  -4   2  -5   41.20   10.00
   4  -2   5   35.70   10.10
   4  -2   5   37.50   10.00
  -5   2  -5  208.38   15.80
  -5   2  -5  266.37   16.90
   5  -2   5  236.98   16.10
   5  -2   5  222.58   18.20
   6  -2   5  155.48   18.30
   6   1  -5   11.90    8.60
   6   1  -5   31.00    7.80
   6   1  -5   16.90   11.60
  -6  -1   5    5.70    8.30
  -6  -1   5    7.20    6.50
  -6  -1   5   12.70    7.70
   5   1  -5  250.47   13.20
   5   1  -5  270.97   15.00
  -5  -1   5  280.37   14.50
  -5  -1   5  245.98   11.80
  -5  -1   5  249.08   13.40
  -5  -1   5  300.37   16.30
   4   1  -5   91.99   11.90
   4   1  -5  107.39    9.40
   4   1  -5  122.89   11.70
  -4  -1   5  117.69   13.30
  -4  -1   5  111.89   10.60
  -4  -1   5  121.29   10.30
  -4  -1   5  123.39    8.60
   3   1  -5  558.74   20.00
   3   1  -5  540.75   19.60
   3   1  -5  498.05   20.60
  -3  -1   5  550.14   20.10
  -3  -1   5  535.85   19.00
  -3  -1   5  530.35   19.30
  -3  -1   5  478.75   18.50
   2   1  -5  186.88   11.60
   2   1  -5  168.88   11.50
   2   1  -5  228.48   14.90
   2   1  -5  172.18   11.00
  -2  -1   5  211.48   12.10
  -2  -1   5  205.28   11.70
  -2  -1   5  194.98   14.00
  -2  -1   5  182.28   11.10
   1   1  -5  109.89    9.50
   1   1  -5  117.19    8.80
   1   1  -5  113.99   10.50
  -1  -1   5  111.79   10.80
  -1  -1   5   98.19    8.30
  -1  -1   5   98.19    8.90
  -1  -1   5  107.79   12.20
   0   1  -5  940.21   24.50
   0   1  -5  967.60   28.30
   0   1  -5  896.41   28.30
   0   1  -5  916.81   27.50
   0  -1   5  932.71   28.00
   0  -1   5  929.41   27.70
   0  -1   5  911.11   29.00
  -1   1  -5   75.79    8.60
  -1   1  -5   63.89    9.30
  -1   1  -5   65.09    8.40
   1  -1   5   82.09   10.70
   1  -1   5   68.29    9.10
   1  -1   5   68.69    8.70
  -2   1  -5  622.04   21.70
  -2   1  -5  627.54   21.60
   2  -1   5  602.44   22.40
   2  -1   5  573.34   21.60
  -3   1  -5  370.76   17.20
  -3   1  -5  408.86   18.00
   3  -1   5  398.16   18.50
   3  -1   5  390.96   19.60
  -4   1  -5   43.00    9.40
  -4   1  -5   43.70    8.30
  -4   1  -5   36.40    9.40
   4  -1   5   53.39    9.40
   4  -1   5   59.89   10.90
  -5   1  -5  338.27   17.40
  -5   1  -5  322.07   18.80
   5  -1   5  328.67   20.80
   5  -1   5  327.97   17.40
  -7   0   5   34.40    8.40
  -7   0   5   23.00    9.60
   6   0  -5  421.86   18.00
   6   0  -5  354.86   15.20
  -6   0   5  381.06   17.00
  -6   0   5  384.26   18.20
  -6   0   5  379.66   15.30
   5   0  -5  189.48   12.90
   5   0  -5  224.28   12.40
   5   0  -5  202.98   17.30
  -5   0   5  209.48    8.00
  -5   0   5  224.28   13.10
  -5   0   5  215.68   13.70
   4   0  -5  806.32   25.10
   4   0  -5  843.82   27.10
  -4   0   5  815.42   20.70
  -4   0   5  830.92   26.00
  -4   0   5  870.71   26.20
  -4   0   5  819.42   25.50
   3   0  -5  855.51   25.50
   3   0  -5  845.42   26.00
   3   0  -5  868.01   26.00
   3   0  -5  841.22   25.70
  -3   0   5  869.81   26.40
  -3   0   5  836.12   24.90
  -3   0   5  820.02   26.10
  -3   0   5  836.92   25.50
   2   0  -5  265.97   12.00
   2   0  -5  284.87   13.90
   2   0  -5  263.67   14.30
   2   0  -5  277.27   13.90
  -2   0   5  299.17   14.60
  -2   0   5  265.47   13.30
  -2   0   5  260.97   11.60
  -2   0   5  295.87   14.80
   1   0  -5 1947.11   51.09
   1   0  -5 1973.00   47.20
   1   0  -5 2136.89   53.89
  -1   0   5 2019.70   51.89
  -1   0   5 1997.00   47.20
  -1   0   5 2045.80   51.79
  -1   0   5 2083.89   51.09
  -1   0   5 1999.20   48.80
   0   0  -5   19.70    3.80
   0   0  -5    6.80    6.90
   0   0  -5   17.20    7.30
   0   0  -5   18.10    7.00
   0   0   5   23.70    7.50
   0   0   5   13.80    6.10
   0   0   5   17.10    6.60
  -1   0  -5  279.67   15.00
  -1   0  -5  309.97   14.40
  -1   0  -5  306.17   14.30
  -1   0  -5  294.77    9.60
   1   0   5  294.77   14.10
   1   0   5  276.47   13.90
   1   0   5  300.07   14.70
  -2   0  -5  160.08   11.60
  -2   0  -5  150.08   11.50
   2   0   5  164.88   12.70
   2   0   5  165.28   12.60
  -3   0  -5   89.69   10.70
  -3   0  -5   74.89    8.50
  -3   0  -5   90.59   11.70
   3   0   5   84.09   11.00
   3   0   5   93.19   11.50
  -4   0  -5   47.80    9.20
  -4   0  -5   52.19    8.90
   4   0   5   55.19   12.00
   4   0   5   63.69    9.90
  -5   0  -5    7.40    8.30
  -5   0  -5    9.70    8.10
   5   0   5    5.90   10.70
  -7   1   5  199.28   14.60
  -7   1   5  156.68   15.70
  -6   1   5   59.79   11.00
   5  -1  -5   35.10    9.70
   5  -1  -5   16.10    6.40
  -5   1   5   18.20    9.10
  -5   1   5   32.50    7.70
   4  -1  -5  622.74   20.60
   4  -1  -5  636.24   22.10
  -4   1   5  632.04   21.90
  -4   1   5  626.44   22.90
   3  -1  -5   61.39    7.90
   3  -1  -5   61.89    8.90
   3  -1  -5   60.09    9.10
   3  -1  -5   56.79    7.50
  -3   1   5   62.29    9.40
  -3   1   5   77.19    8.60
  -3   1   5   51.19    4.20
  -3   1   5   46.40    6.60
   2  -1  -5  243.28   13.80
   2  -1  -5  256.67   13.60
   2  -1  -5  242.08   13.00
   2  -1  -5  248.28   10.60
  -2   1   5  246.58    9.80
  -2   1   5  263.57   14.70
  -2   1   5  256.27   10.10
  -2   1   5  244.48   13.10
   1  -1  -5  576.34   21.10
   1  -1  -5  602.24   20.30
   1  -1  -5  587.64   20.90
  -1   1   5  605.84   20.80
  -1   1   5  587.74   15.30
  -1   1   5  598.04   20.20
  -1   1   5  597.24   18.40
   0  -1  -5   88.99    9.40
   0  -1  -5   96.09   10.40
   0  -1  -5   84.49   10.40
   0   1   5   78.79    8.50
   0   1   5   87.89    9.90
   0   1   5   81.29    8.60
  -1  -1  -5  340.27   15.80
  -1  -1  -5  332.57   15.40
   1   1   5  311.47   15.60
   1   1   5  334.27   15.60
  -2  -1  -5    1.00    6.10
  -2  -1  -5   -1.00    5.80
   2   1   5    1.00    7.20
   2   1   5   -2.30    6.60
  -3  -1  -5  238.78    9.80
  -3  -1  -5  216.88   13.60
  -3  -1  -5  237.28   13.90
   3   1   5  233.18   16.80
   3   1   5  238.88   14.00
  -4  -1  -5   94.19    9.50
  -4  -1  -5   97.59   10.20
  -4  -1  -5   69.29   10.00
   4   1   5   76.09   12.50
  -5  -1  -5  121.19   12.20
  -5  -1  -5  146.69   12.10
   5   1   5   94.89   15.60
  -7   2   5  225.18   18.70
  -7   2   5  234.28   18.50
   6  -2  -5    3.90    9.40
  -6   2   5    1.30   10.40
   5  -2  -5  379.86   14.70
   5  -2  -5  370.06   19.00
  -5   2   5  361.46   19.00
  -5   2   5  385.26   18.70
   4  -2  -5  162.68   11.70
   4  -2  -5  171.18   14.00
  -4   2   5  152.88   11.90
  -4   2   5  172.88   14.10
  -4   2   5  139.59   13.30
   3  -2  -5  174.68   13.50
   3  -2  -5  163.18   12.40
   3  -2  -5  172.28   12.10
  -3   2   5  165.68    6.50
  -3   2   5  156.38    9.70
  -3   2   5  165.08   14.20
  -3   2   5  163.08   13.10
   2  -2  -5  686.23   23.60
   2  -2  -5  667.63   23.10
   2  -2  -5  687.23   23.80
  -2   2   5  702.43   18.80
  -2   2   5  720.43   19.70
   1  -2  -5  249.78   15.60
   1  -2  -5  244.78   13.20
   1  -2  -5  237.98   11.60
   1  -2  -5  253.07   13.30
  -1   2   5  254.97   14.90
  -1   2   5  233.88   13.40
  -1   2   5  231.78   12.10
   0  -2  -5  801.42   25.60
   0  -2  -5  805.62   25.50
   0  -2  -5  780.12   24.90
   0   2   5  795.02   25.20
   0   2   5  788.52   25.80
  -1  -2  -5   -2.00    6.50
  -1  -2  -5    9.00    7.20
   1   2   5   12.10    7.90
   1   2   5   -5.50    6.70
  -2  -2  -5 1010.50   32.60
  -2  -2  -5 1061.69   30.60
   2   2   5 1039.20   34.00
   2   2   5 1005.00   30.70
  -3  -2  -5   87.79    9.40
  -3  -2  -5   94.69   11.30
   3   2   5  103.39   13.80
   3   2   5   98.29   10.30
  -4  -2  -5  184.98   12.90
  -4  -2  -5  186.08   13.30
   4   2   5  141.99   19.10
   7  -3  -5   36.10   11.90
   6  -3  -5  376.76   13.30
   6  -3  -5  378.36   22.20
  -6   3   5  417.46   22.00
  -6   3   5  395.86   22.60
   5  -3  -5  142.69   15.70
   5  -3  -5  116.69   11.30
  -5   3   5  125.79   14.70
  -5   3   5  127.59   15.30
   4  -3  -5  729.63   24.10
   4  -3  -5  751.02   31.30
  -4   3   5  717.83   23.70
  -4   3   5  715.33   27.10
  -4   3   5  703.53   26.80
   3  -3  -5  290.67   15.70
   3  -3  -5  299.77   11.00
   3  -3  -5  281.97   16.10
   3  -3  -5  236.48   17.40
  -3   3   5  287.77   12.60
  -3   3   5  290.67   16.30
  -3   3   5  285.47   19.70
   2  -3  -5  218.58   15.30
   2  -3  -5  210.68   11.50
   2  -3  -5  212.98   15.40
  -2   3   5  197.98   14.40
  -2   3   5  212.58    9.20
  -2   3   5  212.28   10.90
   1  -3  -5 1175.68   35.30
   1  -3  -5 1216.88   35.40
   1  -3  -5 1165.68   33.10
  -1   3   5 1212.08   33.60
  -1   3   5 1218.88   35.70
   0  -3  -5    2.30    7.50
   0  -3  -5    3.40    7.40
   0   3   5    2.80    6.20
   0   3   5   -2.90    7.60
  -1  -3  -5  691.23   24.10
  -1  -3  -5  730.73   24.50
   1   3   5  660.63   23.80
  -2  -3  -5  134.19   12.40
  -2  -3  -5  161.28   13.50
   2   3   5  161.38   13.30
   2   3   5  163.78   15.40
  -3  -3  -5  167.78   13.10
  -3  -3  -5  179.58   13.00
   3   3   5  182.18   18.00
   3   3   5  207.38   13.50
   7  -4  -5  459.55   25.10
  -7   4   5  354.56   30.10
   6  -4  -5   14.60   13.20
   6  -4  -5   12.90    6.30
   6  -4  -5   -3.50    6.90
  -6   4   5   19.80   12.30
  -6   4   5  -17.00   11.50
   5  -4  -5  744.13   25.20
   5  -4  -5  731.83   28.60
  -5   4   5  723.93   33.70
  -5   4   5  725.73   29.60
   4  -4  -5  156.68   17.10
   4  -4  -5  175.18   14.20
  -4   4   5  167.48   17.00
  -4   4   5  142.49   12.80
  -4   4   5  179.48   17.90
   3  -4  -5  311.77   18.60
   3  -4  -5  341.67   13.60
   3  -4  -5  355.36   20.10
  -3   4   5  333.47   20.30
  -3   4   5  313.47   14.20
   2  -4  -5  337.77   15.60
   2  -4  -5  361.26   19.30
   2  -4  -5  345.87   19.70
  -2   4   5  343.97   12.50
  -2   4   5  358.46   15.70
   1  -4  -5   84.69   11.50
  -1   4   5   76.29   11.80
  -1   4   5   61.59    9.00
   0  -4  -5   45.20   10.00
   0  -4  -5   52.89   10.20
   0   4   5   72.49   10.80
  -1  -4  -5  -12.30    7.80
  -1  -4  -5   -2.90    8.90
   1   4   5   10.30    9.30
  -2  -4  -5   21.30    8.70
  -2  -4  -5   19.80    9.50
   2   4   5   28.30   10.90
   2   4   5   60.99   10.20
   6  -5  -5    7.60    9.10
   6  -5  -5    2.10   13.30
  -6   5   5    3.30   11.80
   5  -5  -5  244.68   18.00
   5  -5  -5  255.67   22.50
  -5   5   5  254.97   22.10
   4  -5  -5   24.00    6.30
   4  -5  -5   13.60   13.10
   4  -5  -5   14.20   11.00
  -4   5   5   25.80   11.30
   3  -5  -5  119.09   15.40
   3  -5  -5  101.69   11.30
  -3   5   5  135.79   15.00
   2  -5  -5  159.18   17.40
   2  -5  -5  156.68   16.20
   1  -5  -5  109.99   14.20
   1  -5  -5   96.19   13.40
  -1   5   5   97.79   11.90
  -1   5   5  103.09   14.10
  -1   5   5  111.49    7.80
   0  -5  -5  133.59   14.10
   0  -5  -5  135.19   15.40
   0  -5  -5  123.19   16.70
   0   5   5  126.19   15.00
   0   5   5  128.19   14.00
  -1  -5  -5    7.40   15.10
  -1  -5  -5   26.20   11.70
  -1  -5  -5   -3.10    8.00
   1   5   5   50.19   10.40
   1   5   5   18.40   10.90
   5  -6  -5   15.20   12.90
  -5   6   5   15.20   15.10
   4  -6  -5  131.19   15.80
   4  -6  -5  181.58   21.80
  -4   6   5  164.58   19.10
   3  -6  -5  118.79   16.70
   3  -6  -5  116.29   16.90
   3  -6  -5  103.09   15.70
  -3   6   5  151.88   17.50
   2  -6  -5  178.28   18.40
   2  -6  -5  213.98   23.80
   2  -6  -5  172.38   19.90
  -2   6   5  190.38   12.40
  -2   6   5  172.58   19.40
   1  -6  -5  208.38   21.00
   1  -6  -5  214.58   23.10
  -1   6   5  217.58   10.80
  -1   6   5  230.88   18.70
   0  -6  -5   13.40   12.40
   0  -6  -5   16.40   16.90
  -1   7  -6   29.50   12.90
  -1   7  -6   10.70   13.10
   1  -7   6    2.20   14.30
  -2   7  -6   18.20   12.60
  -2   7  -6   26.30   14.20
   2  -7   6   46.30   16.90
   2  -7   6    1.70   14.60
   2   6  -6   12.00   11.80
  -2  -6   6    6.40    9.60
  -2  -6   6  -11.50   18.90
   1   6  -6   67.69   13.60
   1   6  -6   64.59   11.00
  -1  -6   6   53.69   12.20
  -1  -6   6   55.39   16.20
   0   6  -6   32.90   12.00
   0   6  -6   46.10   12.30
   0  -6   6    5.40   15.50
   0  -6   6   26.30   12.60
   0  -6   6   25.20   11.90
  -1   6  -6   49.70   13.10
  -1   6  -6   43.70   12.90
   1  -6   6   58.29   15.20
   1  -6   6   44.80   13.50
   1  -6   6   39.30   13.60
  -2   6  -6   22.90   12.40
  -2   6  -6   13.40   12.50
   2  -6   6    4.10   14.40
   2  -6   6   28.20   14.60
  -3   6  -6   -1.80   12.50
   3  -6   6   19.90   14.20
   3  -6   6  -12.70   13.40
  -4   6  -6   95.49   16.40
   4  -6   6  117.49   18.20
   4  -6   6  113.89   18.00
  -3  -5   6   53.09   16.40
  -3  -5   6   53.59   11.30
  -3  -5   6   59.59   10.60
   2   5  -6   69.29   12.60
  -2  -5   6   66.79   11.00
  -2  -5   6   71.19   16.60
  -2  -5   6   74.19   12.10
   1   5  -6  206.78   16.20
   1   5  -6  182.98   17.10
  -1  -5   6  221.98   16.50
  -1  -5   6  147.19   17.50
  -1  -5   6  180.68   17.30
   0   5  -6  106.19   13.30
   0   5  -6   90.49   12.60
   0  -5   6   67.09   15.50
   0  -5   6   88.09   13.30
   0  -5   6   76.29   12.60
  -1   5  -6  286.97   20.00
  -1   5  -6  308.17   19.40
   1  -5   6  286.97   18.30
   1  -5   6  306.07   20.60
   1  -5   6  278.17   23.70
  -2   5  -6   16.60   11.80
  -2   5  -6    9.40   10.60
   2  -5   6   27.10   13.90
   2  -5   6   19.90   13.00
  -3   5  -6  353.96   21.90
   3  -5   6  389.46   23.70
   3  -5   6  395.96   25.20
  -4   5  -6   96.59   15.70
   4  -5   6  118.39   16.70
   4  -5   6   70.29   15.40
   4   4  -6   82.19   13.10
  -4  -4   6   56.99   10.60
  -4  -4   6   70.99   10.30
  -4  -4   6   84.09   15.40
   3   4  -6  428.06   22.20
   3   4  -6  305.27   15.80
  -3  -4   6  386.86   24.70
  -3  -4   6  408.46   19.00
   2   4  -6  218.08   14.70
   2   4  -6  179.18   16.50
  -2  -4   6  210.28   15.70
  -2  -4   6  209.88   14.70
  -2  -4   6  208.58   21.40
   1   4  -6   96.59   11.90
   1   4  -6   96.89   11.60
  -1  -4   6  101.09   12.00
  -1  -4   6  111.89   15.70
  -1  -4   6  108.49   12.50
   0   4  -6  912.01   29.90
   0   4  -6  936.41   31.20
   0  -4   6  939.81   31.80
   0  -4   6  849.32   30.40
   0  -4   6  899.31   33.90
  -1   4  -6   -6.60    9.60
  -1   4  -6    4.20    8.60
   1  -4   6    7.00   12.40
   1  -4   6    1.70    9.00
   1  -4   6    7.30    9.70
  -2   4  -6  364.46   22.80
  -2   4  -6  360.36   21.40
   2  -4   6  354.76   22.00
   2  -4   6  358.26   21.70
  -3   4  -6  118.49   14.90
  -3   4  -6  111.19   15.10
   3  -4   6  128.89   15.60
   3  -4   6  125.19   16.20
  -4   4  -6  103.09   14.90
  -4   4  -6   94.59   14.10
   4  -4   6  106.99   15.00
   4  -4   6  105.29   14.10
   4  -4   6   92.39   15.10
  -5   4  -6   56.49   15.80
   5  -4   6   48.80   13.50
   5  -4   6   35.40   15.50
   5  -4   6   56.69   17.30
  -5  -3   6   13.80   12.40
  -5  -3   6   12.00    8.20
   4   3  -6  383.96   17.10
   4   3  -6  404.06   21.60
  -4  -3   6  364.36   16.80
  -4  -3   6  312.47   16.60
   3   3  -6  298.07   18.20
   3   3  -6  261.17   14.70
  -3  -3   6  277.77   15.40
  -3  -3   6  319.77   21.30
  -3  -3   6  269.07   14.50
   2   3  -6   70.99   10.10
   2   3  -6   63.79    9.30
  -2  -3   6   54.49    9.30
  -2  -3   6   74.59   13.30
   1   3  -6  372.16   18.00
   1   3  -6  359.46   17.50
  -1  -3   6  417.56   18.80
  -1  -3   6  396.86   18.10
  -1  -3   6  327.47   20.80
   0   3  -6   28.60    8.70
   0  -3   6    9.80    8.40
   0  -3   6   22.10   10.50
   0  -3   6   20.70    9.40
  -1   3  -6   75.09   10.30
  -1   3  -6   92.79   11.90
  -1   3  -6   82.49    9.80
   1  -3   6   90.69   14.10
   1  -3   6   76.79   10.20
   1  -3   6  100.89   12.50
  -2   3  -6  137.79   13.50
  -2   3  -6  143.99   13.60
   2  -3   6  161.28   15.90
   2  -3   6  154.58   15.20
  -3   3  -6  105.29   13.50
  -3   3  -6  137.49   15.50
   3  -3   6  114.59   13.20
  -4   3  -6   79.09   12.60
  -4   3  -6  106.79   14.30
   4  -3   6  112.29   14.80
   4  -3   6   94.59   14.00
   4  -3   6  118.29   14.90
   5  -3   6    8.80    9.70
   6   2  -6   24.90   13.40
  -6  -2   6   42.80    8.80
  -6  -2   6   41.40   11.40
  -6  -2   6   33.10    9.50
   5   2  -6  122.79   11.70
   5   2  -6  121.19   14.40
  -5  -2   6  118.59   13.70
  -5  -2   6  155.78   17.90
  -5  -2   6  150.28   13.00
  -5  -2   6  124.39   11.50
   4   2  -6  237.68   15.90
   4   2  -6  349.87   19.10
  -4  -2   6  302.07   15.60
  -4  -2   6  330.27   16.30
  -4  -2   6  326.57   19.00
  -4  -2   6  308.37   19.50
   3   2  -6  132.79   13.00
  -3  -2   6  148.09   15.90
  -3  -2   6  162.68   12.90
   2   2  -6   51.59    8.40
   2   2  -6   63.59    9.00
  -2  -2   6   60.89    9.40
  -2  -2   6   60.79    8.90
  -2  -2   6   37.00   11.10
   1   2  -6    7.90    7.70
   1   2  -6    8.00    8.50
   1   2  -6    4.80    6.50
  -1  -2   6    2.30   10.20
  -1  -2   6  -11.50    6.20
  -1  -2   6    4.00    7.50
   0   2  -6  103.39   11.90
   0   2  -6  104.99   10.50
   0   2  -6  100.79   12.00
   0  -2   6   97.59   11.20
   0  -2   6  103.49   12.60
   0  -2   6  112.49   10.90
  -1   2  -6   14.10    7.20
  -1   2  -6   22.80    7.90
  -1   2  -6   11.80    8.30
   1  -2   6   -1.80   10.60
   1  -2   6    3.80    7.80
   1  -2   6   12.40    8.00
  -2   2  -6    5.20    8.40
  -2   2  -6    7.80    8.70
   2  -2   6   12.20    9.40
   2  -2   6   10.50   10.70
   2  -2   6    3.80    8.00
  -3   2  -6  119.69   13.10
  -3   2  -6  118.99   13.70
   3  -2   6  107.29   12.70
   3  -2   6  115.79   13.70
  -4   2  -6   32.60   10.20
  -4   2  -6   54.59   11.90
   4  -2   6   34.90   11.10
   4  -2   6   52.59   10.50
  -5   2  -6    0.40   10.40
   5  -2   6   31.40   12.10
   6   1  -6   32.40   12.60
  -6  -1   6   23.20    9.40
  -6  -1   6   20.40    9.90
  -6  -1   6   29.50    8.40
   5   1  -6  155.18   16.80
   5   1  -6  165.38   12.60
   5   1  -6  169.38   15.00
  -5  -1   6  182.58   14.00
  -5  -1   6  164.38   13.40
  -5  -1   6  158.28   10.00
  -5  -1   6  159.98   16.70
   4   1  -6  299.67   17.60
   4   1  -6  318.17   17.90
   4   1  -6  301.47   17.60
  -4  -1   6  284.07   14.80
  -4  -1   6  283.27   16.30
  -4  -1   6  270.17   12.90
  -4  -1   6  302.87   18.50
   3   1  -6  353.06   16.70
   3   1  -6  382.06   17.00
   3   1  -6  356.66   19.50
  -3  -1   6  348.67   16.50
  -3  -1   6  356.56   17.10
  -3  -1   6  370.36   19.00
   2   1  -6  533.55   22.80
   2   1  -6  520.25   20.20
   2   1  -6  515.65   18.40
  -2  -1   6  517.65   22.60
  -2  -1   6  511.65   20.20
  -2  -1   6  492.75   19.70
  -2  -1   6  483.85   18.20
   1   1  -6  371.46   15.50
   1   1  -6  338.67   16.90
   1   1  -6  314.57   15.70
  -1  -1   6  336.57   18.30
  -1  -1   6  336.37   16.30
  -1  -1   6  356.36   17.10
   0   1  -6  920.41   29.00
   0   1  -6  873.91   28.50
   0   1  -6  924.21   25.00
   0  -1   6  924.11   28.00
   0  -1   6  914.11   30.60
   0  -1   6  922.81   29.60
   0  -1   6  927.51   31.40
  -1   1  -6   13.80    7.80
  -1   1  -6   -3.40    5.20
  -1   1  -6   -4.00    7.40
   1  -1   6    6.70    8.20
   1  -1   6    5.80    8.70
   1  -1   6   -5.30    6.60
  -2   1  -6  708.63   25.30
  -2   1  -6  702.93   25.30
   2  -1   6  689.23   25.50
   2  -1   6  696.73   25.80
  -3   1  -6  114.09   11.90
  -3   1  -6  117.99   13.00
   3  -1   6  122.39   13.20
   3  -1   6   95.09   11.90
  -4   1  -6   57.99    9.10
  -4   1  -6   46.20   11.00
  -4   1  -6   57.39   10.90
   4  -1   6   49.80   11.70
  -5   1  -6  175.38   15.30
   5  -1   6  177.38   18.80
   6   0  -6  181.08   14.50
   6   0  -6  247.18   15.00
  -6   0   6  201.68   15.70
  -6   0   6  202.48   14.70
   5   0  -6  127.29   12.90
   5   0  -6  122.79   13.10
  -5   0   6  138.99   13.20
  -5   0   6  111.99   11.90
  -5   0   6  106.69   13.70
   4   0  -6  571.54   22.40
   4   0  -6  535.65   21.60
   4   0  -6  587.84   22.90
  -4   0   6  564.44   22.20
  -4   0   6  598.04   24.90
  -4   0   6  544.45   21.00
   3   0  -6  406.06   16.40
   3   0  -6  410.26   18.10
   3   0  -6  420.86   19.20
  -3   0   6  400.36   17.60
  -3   0   6  455.85   19.20
  -3   0   6  401.76   18.70
  -3   0   6  395.96   16.20
   2   0  -6   94.39   11.30
   2   0  -6  104.79   12.60
   2   0  -6   92.09   10.50
  -2   0   6  114.39   11.50
  -2   0   6   78.09    8.80
  -2   0   6  109.69   11.80
  -2   0   6   90.89    8.50
  -2   0   6   96.69    9.90
   1   0  -6 1435.76   40.00
   1   0  -6 1440.96   40.60
   1   0  -6 1451.05   35.30
  -1   0   6 1410.66   37.60
  -1   0   6 1440.96   41.00
  -1   0   6 1453.55   39.70
  -1   0   6 1470.65   41.40
   0   0  -6    1.50    3.70
   0   0  -6    3.10    7.30
   0   0   6   -1.30    6.40
   0   0   6   -1.30    5.80
   0   0   6   -2.70    7.30
  -1   0  -6  412.46   18.60
  -1   0  -6  387.76   11.50
  -1   0  -6  390.56   17.80
   1   0   6  385.96   17.40
   1   0   6  402.56   18.30
  -2   0  -6  128.19   13.50
   2   0   6  140.19   13.10
  -3   0  -6  142.59    9.40
  -3   0  -6  135.79   13.80
  -3   0  -6  164.78   14.20
   3   0   6  143.39   15.10
  -4   0  -6   47.40   10.40
   4   0   6   58.09   13.00
   4   0   6   50.99    9.20
  -7   1   6  321.87   19.60
   6  -1  -6  103.39   10.70
  -6   1   6   85.09   12.90
  -6   1   6   71.59   10.90
   5  -1  -6  105.79   11.80
   5  -1  -6  128.99   13.30
  -5   1   6  139.79   13.20
  -5   1   6  117.89   12.10
   4  -1  -6  619.24   27.40
   4  -1  -6  654.03   24.30
  -4   1   6  659.13   24.90
  -4   1   6  648.94   23.70
   3  -1  -6   15.90    8.30
   3  -1  -6   16.20    6.70
   3  -1  -6    7.80    7.50
  -3   1   6   16.40    8.00
  -3   1   6   11.20    4.00
  -3   1   6   15.50    6.20
  -3   1   6   12.10    8.50
   2  -1  -6  589.14   22.10
   2  -1  -6  598.54   22.80
   2  -1  -6  606.94   22.70
   2  -1  -6  610.64   18.20
  -2   1   6  625.44   22.50
  -2   1   6  613.14   18.60
  -2   1   6  618.24   18.10
  -2   1   6  623.54   23.00
   1  -1  -6  358.76   16.70
   1  -1  -6  382.86   17.50
  -1   1   6  353.36   16.70
  -1   1   6  379.86   15.40
  -1   1   6  397.06   20.40
   0  -1  -6  315.47   16.30
   0  -1  -6  323.57   16.60
   0   1   6  329.97   17.30
   0   1   6  338.77   15.80
  -1  -1  -6  499.65   20.60
  -1  -1  -6  533.95   21.10
   1   1   6  578.44   22.60
   1   1   6  532.55   22.10
  -2  -1  -6  196.48   14.20
  -2  -1  -6  180.18   13.40
   2   1   6  223.48   14.60
   2   1   6  214.98   16.50
  -3  -1  -6  416.46   18.90
   3   1   6  414.86   22.80
  -4  -1  -6    8.30    9.60
  -4  -1  -6    6.40    9.00
  -7   2   6  177.98   18.50
   6  -2  -6   32.90   10.80
   6  -2  -6   41.90    7.10
  -6   2   6   22.40    9.70
  -6   2   6   20.10   11.90
   5  -2  -6  493.95   23.00
   5  -2  -6  506.65   19.60
  -5   2   6  514.05   23.40
  -5   2   6  491.05   21.80
   4  -2  -6    4.80    8.00
   4  -2  -6   14.90    9.20
  -4   2   6   -6.00    8.60
  -4   2   6    6.70    7.10
  -4   2   6   -8.30    7.50
   3  -2  -6  252.97   15.80
   3  -2  -6  279.97   16.90
  -3   2   6  274.67   17.20
  -3   2   6  245.18   11.80
  -3   2   6  255.37   14.90
  -3   2   6  242.48    9.70
   2  -2  -6  209.28   13.80
   2  -2  -6  208.68   13.90
  -2   2   6  188.08   13.80
  -2   2   6  198.48    9.10
  -2   2   6  183.78   15.70
  -2   2   6  196.08   10.70
   1  -2  -6  374.46   18.00
   1  -2  -6  388.36   17.80
  -1   2   6  397.76   19.40
  -1   2   6  410.46   16.60
   0  -2  -6  309.37   16.60
   0  -2  -6  306.77   16.70
   0   2   6  289.87   15.90
   0   2   6  292.77   17.20
  -1  -2  -6   25.00    9.00
  -1  -2  -6   26.70    8.50
   1   2   6   36.60    9.40
  -2  -2  -6  636.34   23.90
  -2  -2  -6  661.53   24.30
   2   2   6  652.13   24.90
   2   2   6  683.43   27.80
  -3  -2  -6   17.10    8.90
  -3  -2  -6   25.40    9.00
   3   2   6   20.80   12.00
   3   2   6   38.50    8.60
   7  -3  -6   16.00   14.50
  -7   3   6   -2.10   11.40
   6  -3  -6  222.98   13.10
   6  -3  -6  261.47   21.20
  -6   3   6  204.98   19.20
  -6   3   6  242.58   19.10
   5  -3  -6   64.49   13.40
   5  -3  -6   69.59   10.40
  -5   3   6   58.29   12.90
  -5   3   6   56.19   11.10
   4  -3  -6  611.84   26.30
   4  -3  -6  608.64   24.20
  -4   3   6  599.84   25.30
  -4   3   6  587.74   28.90
  -4   3   6  578.14   20.30
   3  -3  -6  168.98   16.00
   3  -3  -6  179.98   15.00
  -3   3   6  180.28    9.40
  -3   3   6  156.58   10.30
  -3   3   6  180.08   15.30
  -3   3   6  145.89   15.20
   2  -3  -6  387.16   19.60
   2  -3  -6  361.66   16.60
   2  -3  -6  425.96   20.30
  -2   3   6  421.96   16.30
  -2   3   6  403.56   20.90
   1  -3  -6  602.44   23.80
   1  -3  -6  535.65   23.70
  -1   3   6  574.74   24.20
  -1   3   6  589.34   21.50
   0  -3  -6   37.60   10.60
   0  -3  -6   22.40    9.00
   0   3   6   41.20   10.00
   0   3   6   39.50    9.40
  -1  -3  -6  426.56   19.90
  -1  -3  -6  384.46   18.80
   1   3   6  381.16   21.40
   1   3   6  386.76   19.70
  -2  -3  -6   23.50   10.10
  -2  -3  -6   20.60    8.70
   2   3   6   14.10   11.60
   2   3   6   49.40   10.70
  -3  -3  -6   75.49   11.70
   3   3   6   42.50   12.90
   6  -4  -6   42.20   14.40
   6  -4  -6   14.60    9.10
  -6   4   6   20.20   13.70
   5  -4  -6   57.09   14.20
  -5   4   6   49.70   14.20
  -5   4   6   65.89   13.80
   4  -4  -6  197.08   19.10
  -4   4   6  191.18   12.30
  -4   4   6  186.88   17.90
   3  -4  -6   18.30   11.60
   3  -4  -6   30.70    7.30
   3  -4  -6    4.50   11.30
  -3   4   6   22.60    6.10
  -3   4   6   24.50   12.10
   2  -4  -6  464.35   22.60
   2  -4  -6  421.26   22.40
  -2   4   6  462.35   23.50
  -2   4   6  413.16   18.50
   1  -4  -6  184.68   16.70
   1  -4  -6  135.79   15.10
  -1   4   6  142.79   14.90
  -1   4   6  147.09   14.40
   0  -4  -6   67.79   11.80
   0  -4  -6   56.49   11.20
   0   4   6   80.99   13.30
   0   4   6   76.79   11.70
  -1  -4  -6  288.67   18.70
  -1  -4  -6  339.37   17.90
   1   4   6  283.57   16.80
   1   4   6  314.87   21.30
  -2  -4  -6   26.80   10.20
   2   4   6   44.70   13.50
   6  -5  -6   42.60   15.90
   6  -5  -6   24.10    9.80
  -6   5   6   18.40   14.70
   5  -5  -6  432.36   27.70
   5  -5  -6  495.15   24.20
  -5   5   6  477.65   27.40
   4  -5  -6   46.20    7.30
   4  -5  -6   39.80   14.40
  -4   5   6   44.60   14.50
   3  -5  -6  401.86   23.80
  -3   5   6  369.76   14.80
  -3   5   6  341.87   23.90
   2  -5  -6  287.17   20.80
   2  -5  -6  217.48   18.20
  -2   5   6  249.38   21.00
  -2   5   6  252.67   15.90
  -2   5   6  281.47   10.20
   1  -5  -6  298.17   22.00
   1  -5  -6  299.27   19.70
  -1   5   6  344.17   19.10
  -1   5   6  296.97   21.00
   0   5   6  409.66   21.80
   0   5   6  401.86   22.60
   4  -6  -6  184.48   21.50
   4  -6  -6  170.48   20.30
  -4   6   6  225.58   22.80
   3  -6  -6   22.30   13.80
   3  -6  -6   -9.00   14.30
  -3   6   6   10.20   13.10
  -2   6   6  242.28   21.60
  -2   6   6  227.78   11.10
   1   6  -7  265.57   19.30
   1   6  -7  310.47   22.20
  -1  -6   7  273.37   27.80
  -1  -6   7  287.77   20.40
   0   6  -7   21.30   11.90
   0  -6   7   40.50   13.30
   0  -6   7   39.10   18.90
  -1   6  -7  241.48   21.40
  -1   6  -7  300.67   22.90
   1  -6   7  287.27   22.90
  -2   6  -7   71.39   13.70
  -2   6  -7   57.79   14.80
   2  -6   7   77.49   17.10
   3   5  -7   -5.30   11.50
  -3  -5   7    3.80    9.40
   2   5  -7  207.98   15.30
   2   5  -7  221.28   19.50
  -2  -5   7  164.38   17.30
  -2  -5   7  183.18   19.70
   1   5  -7  121.99   14.20
   1   5  -7  121.99   14.10
  -1  -5   7  147.99   16.50
  -1  -5   7  136.59   15.20
  -1  -5   7  148.29   18.00
   0   5  -7  369.46   22.30
   0   5  -7  393.46   22.00
   0  -5   7  448.86   23.80
   0  -5   7  359.86   22.80
   0  -5   7  395.86   27.90
  -1   5  -7  344.97   21.90
  -1   5  -7  339.37   21.20
   1  -5   7  346.47   26.30
   1  -5   7  382.26   23.70
  -2   5  -7   82.19   13.40
   2  -5   7   56.19   15.20
   2  -5   7   64.89   13.60
  -3   5  -7  737.63   31.40
   3  -5   7  682.33   36.80
   3  -5   7  701.33   33.50
   4   4  -7   15.20   11.40
  -4  -4   7    4.00    9.10
  -4  -4   7  -10.50   14.50
   3   4  -7  313.47   21.10
  -3  -4   7  327.67   18.40
  -3  -4   7  329.07   25.70
  -3  -4   7  323.47   19.90
   2   4  -7   26.50   10.10
   2   4  -7   17.60   11.10
  -2  -4   7    5.90    9.20
  -2  -4   7   20.00    9.70
  -2  -4   7   27.90   12.70
   1   4  -7  135.29   14.00
   1   4  -7  137.99   14.70
  -1  -4   7  141.99   16.90
  -1  -4   7  133.59   15.40
  -1  -4   7  119.19   13.50
   0   4  -7  291.97   19.20
   0   4  -7  301.57   18.90
   0  -4   7  286.37   18.40
   0  -4   7  264.27   22.00
   0  -4   7  299.17   19.10
  -1   4  -7   -4.60    9.20
  -1   4  -7    6.60   10.50
   1  -4   7    3.80   13.30
   1  -4   7    1.70    9.90
  -2   4  -7  181.88   16.60
   2  -4   7  191.98   21.10
   2  -4   7  193.58   17.00
  -3   4  -7   72.89   13.60
  -3   4  -7  101.49   16.70
   3  -4   7   77.99   13.90
   3  -4   7   77.19   16.00
  -4   4  -7   43.90   13.10
   4  -4   7   70.29   15.20
   4  -4   7   41.10   13.90
   4  -4   7   49.80   13.60
   5   3  -7   -0.40   11.30
  -5  -3   7   12.50    8.90
  -5  -3   7   17.90   13.20
   4   3  -7  234.88   19.50
  -4  -3   7  189.98   22.70
  -4  -3   7  247.68   16.20
   3   3  -7  130.89   13.20
   3   3  -7  127.39   13.50
  -3  -3   7  161.08   16.80
  -3  -3   7  135.89   13.20
  -3  -3   7  145.39   14.40
   2   3  -7    5.80    9.00
   2   3  -7   32.20    9.80
  -2  -3   7    9.10    9.00
  -2  -3   7   22.90   12.50
  -2  -3   7   17.50    9.40
   1   3  -7  317.47   17.70
   1   3  -7  358.36   18.90
  -1  -3   7  326.67   18.70
  -1  -3   7  344.67   21.90
   0   3  -7    0.70    8.20
   0   3  -7   -6.90    9.10
   0  -3   7    5.40    8.40
   0  -3   7   10.70   11.20
   0  -3   7   19.60    9.50
  -1   3  -7   44.90    9.60
  -1   3  -7   55.09   11.50
   1  -3   7   36.00   14.30
   1  -3   7   52.09   12.10
  -2   3  -7  120.19   12.10
  -2   3  -7  115.99   14.50
   2  -3   7  121.99   15.10
   2  -3   7  154.88   17.70
  -3   3  -7   63.39   12.30
  -3   3  -7   51.49   11.40
   3  -3   7   50.19   14.40
   3  -3   7   44.70   11.60
   3  -3   7   26.90   11.90
  -4   3  -7   99.79   14.40
   4  -3   7   78.39   14.70
   5   2  -7    8.80   11.10
  -5  -2   7   22.70    9.80
  -5  -2   7   42.00    8.50
  -5  -2   7   14.30    8.80
   4   2  -7  203.68   17.30
  -4  -2   7  238.38   15.00
  -4  -2   7  197.38   14.50
  -4  -2   7  209.58   21.50
  -4  -2   7  234.38   16.10
  -3  -2   7  106.89   14.80
  -3  -2   7  109.09   12.30
  -3  -2   7  125.19   12.80
   2   2  -7   60.19    9.80
   2   2  -7   61.79   10.40
  -2  -2   7   52.19   10.30
  -2  -2   7   69.29   13.60
  -2  -2   7   45.90   10.30
   1   2  -7  404.56   17.90
   1   2  -7  416.06   20.50
  -1  -2   7  427.16   22.80
  -1  -2   7  403.16   18.90
  -1  -2   7  410.26   20.20
   0   2  -7  118.99   13.20
   0   2  -7   94.99   10.00
   0   2  -7  100.39   12.50
   0  -2   7   89.19   11.90
   0  -2   7  115.79   13.30
  -1   2  -7  439.86   17.50
  -1   2  -7  405.66   22.70
  -1   2  -7  435.66   20.20
   1  -2   7  406.76   21.30
   1  -2   7  403.26   24.20
  -2   2  -7    1.20    9.50
  -2   2  -7   -3.00    9.30
  -2   2  -7    2.00    8.10
   2  -2   7    3.20   12.10
   2  -2   7    4.50   10.10
   2  -2   7   -9.50    9.20
  -3   2  -7  593.24   25.70
  -3   2  -7  614.64   25.80
   3  -2   7  597.44   26.80
   3  -2   7  542.95   25.50
  -4   2  -7   83.89   13.10
   4  -2   7   82.49   12.30
  -6  -1   7   22.70   10.20
  -6  -1   7   45.50   11.30
   5   1  -7  176.38   14.40
   5   1  -7  191.68   17.60
  -5  -1   7  180.48   10.60
  -5  -1   7  184.78   14.90
  -5  -1   7  157.28   15.50
  -5  -1   7  150.78   15.90
   4   1  -7   16.20    9.00
   4   1  -7   12.80    8.20
  -4  -1   7   15.60    9.50
  -4  -1   7   -1.10    9.80
  -4  -1   7   28.80    8.60
   3   1  -7  233.48   15.30
   3   1  -7  270.47   16.50
  -3  -1   7  239.08   18.80
  -3  -1   7  252.27   15.70
  -3  -1   7  284.77   18.60
   2   1  -7  236.78   14.00
  -2  -1   7  231.28   16.40
  -2  -1   7  226.48   15.40
  -2  -1   7  227.78   14.00
  -2  -1   7  246.88   18.40
   1   1  -7  460.15   23.80
   1   1  -7  452.95   21.40
   1   1  -7  450.95   16.60
  -1  -1   7  455.15   22.30
  -1  -1   7  476.25   22.80
  -1  -1   7  462.75   21.50
   0   1  -7  704.63   25.80
   0   1  -7  643.94   28.30
   0   1  -7  668.93   20.60
   0  -1   7  670.13   25.70
   0  -1   7  693.93   28.00
   0  -1   7  693.23   24.60
  -1   1  -7   44.80    9.40
  -1   1  -7   41.60    6.70
  -1   1  -7   34.50   10.00
   1  -1   7   25.10    9.60
   1  -1   7   33.80   11.30
  -2   1  -7  945.51   26.60
  -2   1  -7  960.40   32.70
  -2   1  -7  932.41   32.60
   2  -1   7  999.90   33.30
   2  -1   7  959.10   33.40
  -3   1  -7    3.50   10.00
  -3   1  -7   10.50    9.50
   3  -1   7    4.70    9.30
   3  -1   7   -6.10   10.80
  -4   1  -7  230.18   20.80
   4  -1   7  244.88   17.10
   4  -1   7  177.48   21.50
   6   0  -7   64.79   13.00
   5   0  -7   88.59   12.30
   5   0  -7  101.29   12.60
  -5   0   7   96.09   11.80
  -5   0   7  102.19   13.50
  -5   0   7   98.69   12.10
   4   0  -7  234.68   17.20
   4   0  -7  254.47   16.80
  -4   0   7  253.67   16.70
  -4   0   7  249.88   16.30
  -4   0   7  247.78   10.40
  -4   0   7  261.77   18.50
   3   0  -7   27.80    8.10
   3   0  -7   27.40    9.40
  -3   0   7   27.20    9.90
  -3   0   7   28.60    7.30
  -3   0   7   38.90    9.70
  -3   0   7   21.30    6.20
  -3   0   7   37.90    8.30
   2   0  -7   12.80    6.20
   2   0  -7   12.20    9.00
  -2   0   7    4.20    8.20
  -2   0   7   23.60    6.20
  -2   0   7   29.70    8.70
  -2   0   7   18.90    6.90
  -2   0   7   30.40   10.50
   1   0  -7  126.39    8.60
   1   0  -7  124.49   13.20
   1   0  -7  130.39   13.00
  -1   0   7  109.79   11.40
  -1   0   7  127.69   11.70
  -1   0   7  112.69   13.30
   0   0  -7   32.30   10.00
   0   0  -7   40.30    9.30
   0   0  -7   40.50    4.90
   0   0   7   39.90    8.80
   0   0   7   44.10   10.30
  -1   0  -7   13.20    9.30
   1   0   7   19.10    9.60
   2   0   7  188.58   15.70
   2   0   7  154.78   15.00
  -3   0  -7   19.70    5.20
  -3   0  -7   29.30   10.30
  -3   0  -7   11.90    9.60
   3   0   7   20.80    8.50
   3   0   7    7.70   10.60
  -4   0  -7  143.59   16.70
   4   0   7  110.49   16.60
   6  -1  -7   26.30   10.80
  -6   1   7   16.60   11.60
   5  -1  -7  116.59   14.30
   5  -1  -7  131.99   15.00
  -5   1   7  122.19   13.50
  -5   1   7  140.49   16.00
   4  -1  -7   41.00   10.60
  -4   1   7   32.20   10.60
  -4   1   7   40.10   10.30
   3  -1  -7   11.70    7.90
  -3   1   7    6.50    4.90
  -3   1   7   13.60    7.40
  -3   1   7   19.20    9.00
  -3   1   7    4.40    8.20
   2  -1  -7   58.09   10.00
   2  -1  -7   65.99   11.10
  -2   1   7   57.59    7.60
  -2   1   7   54.19    6.40
  -2   1   7   33.70    8.60
  -2   1   7   56.69   10.90
   1  -1  -7    7.90    8.90
   1  -1  -7   16.80    9.00
  -1   1   7    6.50    8.40
  -1   1   7   23.50    7.00
   0  -1  -7   -5.50    8.30
   0  -1  -7    9.90    8.80
   0   1   7    5.60    8.10
   0   1   7    9.10    7.80
  -1  -1  -7  139.09   15.50
  -1  -1  -7  142.39   14.10
   1   1   7  146.39   15.00
   1   1   7  137.39   14.90
  -2  -1  -7   -5.70    8.10
  -2  -1  -7   16.50    8.50
   2   1   7   14.00    9.70
   2   1   7    1.40    8.50
  -3  -1  -7  163.78   17.30
   3   1   7  179.48   13.80
   3   1   7  134.39   15.60
   6  -2  -7    5.40   11.10
  -6   2   7   13.90   12.90
   5  -2  -7  271.77   26.10
   5  -2  -7  192.58   21.80
  -5   2   7  235.88   18.70
  -5   2   7  217.68   17.40
   4  -2  -7   27.60   11.20
  -4   2   7   10.10    9.70
  -4   2   7   25.40   11.00
   3  -2  -7  104.39   12.30
  -3   2   7  113.49   13.20
  -3   2   7  114.89   12.80
  -3   2   7   89.19    9.90
  -3   2   7  104.29    8.50
   2  -2  -7  181.28   14.60
   2  -2  -7  175.38   15.60
  -2   2   7  169.88   15.50
  -2   2   7  168.68   11.80
   1  -2  -7  207.18   15.20
   1  -2  -7  184.08   15.60
  -1   2   7  199.48   13.80
  -1   2   7  223.58   16.90
   0  -2  -7  200.48   15.50
   0  -2  -7  221.38   16.60
   0   2   7  216.68   15.30
   0   2   7  205.58   17.10
  -1  -2  -7    9.70    8.80
  -1  -2  -7   24.80    9.10
   1   2   7    1.00    9.30
   1   2   7   15.70    9.90
  -2  -2  -7  412.76   29.90
  -2  -2  -7  363.76   20.00
   2   2   7  353.46   22.50
   2   2   7  377.16   22.50
  -3  -2  -7   49.50   10.70
   3   2   7   45.70   13.80
   6  -3  -7  121.09   16.50
  -6   3   7  117.19   16.80
   5  -3  -7   21.90   12.60
  -5   3   7   11.30   11.30
  -5   3   7    7.80   12.40
   4  -3  -7  273.97   20.60
  -4   3   7  255.67   19.60
  -4   3   7  247.88   13.40
   3  -3  -7   32.00   10.80
  -3   3   7   33.40    6.10
  -3   3   7   48.80   13.10
   2  -3  -7  287.27   19.00
  -2   3   7  263.17   19.00
  -2   3   7  298.07   14.90
   1  -3  -7  225.08   17.90
   1  -3  -7  215.48   17.00
  -1   3   7  227.98   16.00
  -1   3   7  276.37   23.30
   0  -3  -7  -11.10    9.00
   0  -3  -7    5.30   10.90
   0   3   7   20.80   11.10
   0   3   7   16.50    9.50
  -1  -3  -7  245.28   17.90
  -1  -3  -7  260.37   18.90
   1   3   7  275.97   17.40
   1   3   7  274.17   20.10
  -2  -3  -7   34.70   11.20
   2   3   7   25.80   12.10
   6  -4  -7   22.20   13.40
  -6   4   7    8.90   15.80
   5  -4  -7  269.47   22.70
  -5   4   7  256.57   23.00
   4  -4  -7  114.79   19.20
  -4   4   7  103.79   16.60
  -4   4   7  154.78   11.90
   3  -4  -7    5.40   12.10
  -3   4   7   19.70    7.60
  -3   4   7    3.00   12.60
   2  -4  -7  440.06   23.80
   2  -4  -7  380.76   22.70
  -2   4   7  399.96   18.40
  -2   4   7  405.86   24.10
   1  -4  -7    8.80   11.70
   1  -4  -7   29.70   11.10
  -1   4   7   17.70    8.80
  -1   4   7   34.10   14.80
   0  -4  -7  165.48   19.30
   0   4   7  174.58   17.40
   0   4   7  191.08   17.20
  -1  -4  -7  137.79   15.40
   5  -5  -7  203.88   20.30
   5  -5  -7  186.98   20.40
  -5   5   7  163.88   20.30
   4  -5  -7   81.59   16.00
  -4   5   7   83.59   16.80
   3  -5  -7  195.38   21.20
  -3   5   7  186.58   22.30
   2  -5  -7    8.30   12.30
  -2   5   7   -0.50    8.80
  -2   5   7   23.10   13.40
   1  -5  -7  163.68   18.30
  -1   5   7  161.98   18.50
  -1   5   7  117.59   14.00
   2   5  -8  159.08   16.80
  -2  -5   8  107.99   18.40
  -2  -5   8  172.28   17.50
   1   5  -8   64.89   13.00
   1   5  -8   60.69   12.60
  -1  -5   8   34.60   14.80
   0   5  -8  259.67   18.70
   0   5  -8  263.07   20.30
   0  -5   8  223.38   21.60
  -1   5  -8  175.58   16.60
  -1   5  -8  187.88   17.60
   1  -5   8  194.38   20.80
  -2   5  -8   29.10   13.10
  -2   5  -8   22.00   12.00
   2  -5   8   34.30   14.10
   2  -5   8   29.00   18.20
   3   4  -8  551.64   25.30
  -3  -4   8  517.05   24.90
  -3  -4   8  555.34   30.90
   2   4  -8  132.99   14.60
   2   4  -8  126.39   14.80
  -2  -4   8  122.89   14.50
  -2  -4   8  125.39   17.30
   1   4  -8  422.26   22.30
   1   4  -8  397.46   21.50
  -1  -4   8  392.76   26.10
  -1  -4   8  400.46   22.20
  -1  -4   8  389.26   22.90
   0   4  -8  520.25   23.50
   0   4  -8  488.35   23.90
   0  -4   8  521.25   25.80
   0  -4   8  534.55   31.10
  -1   4  -8   23.10   10.90
  -1   4  -8   34.90   12.60
   1  -4   8   39.20   12.50
   1  -4   8   43.90   14.30
  -2   4  -8  460.35   25.00
  -2   4  -8  426.66   22.30
   2  -4   8  464.45   29.50
   2  -4   8  464.05   30.90
  -3   4  -8   18.60   12.30
  -3   4  -8   12.10   11.00
   3  -4   8   18.50   11.60
   3  -4   8    1.00   12.70
   3  -4   8   11.60   15.80
   4   3  -8  588.04   27.30
  -4  -3   8  596.14   31.20
  -4  -3   8  613.74   25.60
   3   3  -8  172.38   16.50
   3   3  -8  157.88   15.80
  -3  -3   8  142.89   17.30
  -3  -3   8  162.38   15.40
  -3  -3   8  177.18   16.00
   2   3  -8  155.88   15.80
   2   3  -8  156.68   16.70
  -2  -3   8  158.48   16.50
  -2  -3   8  164.38   18.80
  -2  -3   8  161.98   17.00
   1   3  -8  584.14   25.90
   1   3  -8  573.04   26.90
  -1  -3   8  573.84   25.90
  -1  -3   8  579.44   30.50
   0   3  -8   49.60   12.10
   0   3  -8   54.89   10.40
   0  -3   8   67.09   14.90
  -1   3  -8  276.57   17.30
   1  -3   8  268.37   19.20
   1  -3   8  332.77   24.20
  -2   3  -8    5.00   11.30
  -2   3  -8   20.30    9.80
   2  -3   8    7.20   11.00
   2  -3   8   17.00   12.00
   2  -3   8   22.80   13.40
  -3   3  -8  293.77   21.30
   3  -3   8  293.27   25.00
   3  -3   8  305.87   21.70
  -5  -2   8  146.29   16.90
  -5  -2   8  163.08   16.80
   4   2  -8  582.24   24.00
   4   2  -8  585.14   26.00
  -4  -2   8  571.14   24.40
  -4  -2   8  594.94   29.50
  -4  -2   8  561.14   25.10
   3   2  -8   31.60   10.00
   3   2  -8   39.80   10.70
  -3  -2   8   34.80   10.50
  -3  -2   8   32.60   10.30
  -3  -2   8   39.20   13.10
   2   2  -8  566.54   24.00
   2   2  -8  542.55   22.30
  -2  -2   8  550.94   24.40
  -2  -2   8  540.15   24.40
  -2  -2   8  576.14   28.30
   1   2  -8   25.20    8.20
   1   2  -8   49.30   12.00
  -1  -2   8   13.70   10.20
  -1  -2   8   29.40   12.40
  -1  -2   8   40.50   10.50
   0   2  -8  750.82   24.60
   0   2  -8  775.82   29.70
   0  -2   8  747.83   28.60
   0  -2   8  729.93   31.60
   0  -2   8  722.63   29.40
  -1   2  -8  221.08   18.20
  -1   2  -8  213.48   14.10
  -1   2  -8  228.98   18.70
   1  -2   8  202.88   18.40
   1  -2   8  229.98   21.60
   1  -2   8  209.38   18.40
  -2   2  -8  553.54   20.70
  -2   2  -8  530.35   26.00
   2  -2   8  561.84   27.00
   2  -2   8  563.94   25.80
  -3   2  -8  408.86   23.70
  -3   2  -8  414.36   18.80
   3  -2   8  461.85   24.60
   5   1  -8  513.55   23.20
   5   1  -8  522.85   25.50
  -5  -1   8  495.45   25.60
   4   1  -8  266.97   18.10
   4   1  -8  264.37   17.70
  -4  -1   8  271.77   18.30
  -4  -1   8  277.97   20.60
  -4  -1   8  252.37   17.50
   3   1  -8  585.34   25.40
   3   1  -8  591.14   23.20
  -3  -1   8  623.84   27.50
  -3  -1   8  590.44   24.90
  -3  -1   8  645.54   26.50
   2   1  -8   30.50   10.90
   2   1  -8   21.70    7.90
  -2  -1   8   22.80    8.30
  -2  -1   8   29.10   12.00
   1   1  -8 1079.29   30.50
  -1  -1   8 1102.49   38.30
  -1  -1   8 1096.79   36.50
  -1  -1   8 1071.79   33.40
   0   1  -8   37.30    7.00
   0   1  -8   41.10   11.70
   0   1  -8   43.70   11.70
   0  -1   8   51.89   13.90
   0  -1   8   24.40   11.00
  -1   1  -8  308.97   20.20
  -1   1  -8  308.27   13.20
   1  -1   8  291.47   18.90
   1  -1   8  298.77   19.50
  -2   1  -8  286.67   21.10
  -2   1  -8  261.57   19.30
   2  -1   8  257.47   18.80
   2  -1   8  241.08   21.90
   3  -1   8   84.29   12.30
   5   0  -8   -2.30   10.30
   5   0  -8    5.50   11.00
  -5   0   8    0.10    9.60
   4   0  -8  786.92   29.50
  -4   0   8  781.42   22.10
  -4   0   8  765.92   28.90
  -4   0   8  755.42   29.60
   3   0  -8   60.69    9.40
   3   0  -8   53.49   11.40
  -3   0   8   67.59   11.30
  -3   0   8   56.49   11.30
  -3   0   8   56.59    7.80
   2   0  -8  518.65   24.30
   2   0  -8  540.75   18.60
  -2   0   8  520.75   19.90
  -2   0   8  544.95   23.60
  -2   0   8  495.75   23.90
   1   0  -8  394.56   21.00
   1   0  -8  371.26   14.00
  -1   0   8  387.46   17.70
  -1   0   8  371.56   20.60
   0   0  -8  108.29   13.90
   0   0  -8  102.89    7.10
   0   0  -8  108.39   13.90
   0   0   8  110.39   14.50
  -1   0  -8  294.97   19.00
  -1   0  -8  249.28   18.50
   1   0   8  247.78   18.30
   1   0   8  231.08   18.70
  -2   0  -8  -19.20   10.30
  -2   0  -8   15.40   10.40
   2   0   8   10.80    9.90
   2   0   8    2.30    9.40
  -3   0  -8  123.99   15.00
   3   0   8   90.49   15.80
  -6   1   8   47.10   13.60
   5  -1  -8  358.16   21.10
  -5   1   8  338.77   22.20
  -5   1   8  405.76   33.70
   4  -1  -8  296.17   19.80
  -4   1   8  380.26   21.50
  -4   1   8  310.57   11.00
  -4   1   8  292.67   19.00
   3  -1  -8  116.39   14.20
  -3   1   8  120.09   11.10
  -3   1   8  105.49   12.20
  -3   1   8  116.19    9.50
  -3   1   8  127.79   17.30
   2  -1  -8  696.93   27.40
  -2   1   8  713.03   28.30
  -2   1   8  732.83   24.00
   1  -1  -8   53.49   11.70
  -1   1   8   50.69   12.20
  -1   1   8   34.60    8.70
   0  -1  -8  430.86   22.10
   0  -1  -8  448.76   22.30
   0   1   8  430.56   20.90
   0   1   8  462.95   23.10
  -1  -1  -8   41.20   12.40
  -1  -1  -8   11.80    9.90
   1   1   8    9.70   10.20
   1   1   8   40.50   12.00
   2   1   8  403.56   22.10
   2   1   8  418.46   24.00
   6  -2  -8  218.98   23.40
  -6   2   8  170.98   19.80
   5  -2  -8  433.96   24.50
  -5   2   8  431.36   24.30
   4  -2  -8  119.99   15.70
  -4   2   8  161.08   17.10
  -4   2   8  102.59   13.80
   3  -2  -8  513.85   25.00
  -3   2   8  528.75   17.60
  -3   2   8  514.65   17.90
  -2   2   8   -4.20   11.10
  -2   2   8    9.30    7.60
   1  -2  -8  836.52   31.80
   1  -2  -8  881.61   32.70
  -1   2   8  875.51   32.20
  -1   2   8  876.61   29.50
   0  -2  -8   47.80   11.80
   0  -2  -8   69.99   13.00
   0   2   8   46.30   10.70
  -1  -2  -8  590.64   26.40
   1   2   8  589.14   26.50
   1   2   8  626.64   27.70
   5  -3  -8  183.18   21.10
  -5   3   8  186.68   19.40
   4  -3  -8  215.18   21.30
  -4   3   8  283.37   13.80
  -4   3   8  205.08   20.80
   3  -3  -8   57.89   14.10
  -3   3   8   22.10    5.40
  -3   3   8   12.70   12.40
  -3   3   8   -2.90    6.50
   2  -3  -8  349.57   22.20
  -2   3   8  310.47   17.40
  -2   3   8  367.16   23.50
   1  -3  -8   42.40   12.20
   1  -3  -8   24.40   12.00
  -1   3   8   24.60    9.70
  -1   3   8   21.80   12.90
   0  -3  -8   55.19   12.90
   0   3   8   72.99   13.30
   0   3   8   46.80   12.50
   4  -4  -8   20.80   12.00
  -4   4   8   16.70   12.40
   3  -4  -8  173.98   19.30
  -3   4   8  228.88   25.20
  -3   4   8  195.88   13.50
   2  -4  -8  158.48   18.30
  -2   4   8  183.98   15.50
  -2   4   8  198.08   21.50
  -1   4   8   90.09   15.00
  -1   4   8   73.49   11.80
   2   4  -9   14.00   10.80
   2   4  -9   -2.50   10.90
  -2  -4   9    9.80   11.30
   1   4  -9  399.86   22.60
   1   4  -9  431.86   23.90
  -1  -4   9  365.56   29.90
  -1  -4   9  404.56   24.50
   0   4  -9  198.18   18.10
   0   4  -9  158.28   18.90
   0  -4   9  171.18   20.30
   0  -4   9  172.78   20.60
  -1   4  -9  102.09   12.90
  -1   4  -9   71.39   14.60
   1  -4   9   71.39   17.20
   1  -4   9   82.29   15.60
   3   3  -9    0.20    9.60
  -3  -3   9   11.20   13.90
  -3  -3   9   11.50   10.80
   2   3  -9   41.30   11.50
   2   3  -9   31.10   12.00
  -2  -3   9   17.70   11.60
  -2  -3   9   23.00   14.10
   1   3  -9  153.28   15.90
   1   3  -9  200.58   18.30
  -1  -3   9  143.59   17.10
  -1  -3   9  181.98   20.60
   0   3  -9    8.50    9.10
   0  -3   9  -17.60   10.90
   0  -3   9   18.80   15.60
  -1   3  -9  104.39   14.50
   1  -3   9  165.08   19.00
   1  -3   9   70.59   14.90
  -2   3  -9   53.09   14.90
   2  -3   9   69.89   17.50
   2  -3   9   60.19   14.90
   2  -3   9   64.89   15.40
   4   2  -9  280.37   19.10
   4   2  -9  290.77   18.60
  -4  -2   9  279.87   23.20
  -4  -2   9  222.58   19.20
   3   2  -9  137.09   13.70
   3   2  -9  190.18   17.50
  -3  -2   9  148.19   16.60
  -3  -2   9  125.49   17.10
   2   2  -9  373.06   18.20
  -2  -2   9  333.87   20.20
  -2  -2   9  346.17   21.70
  -2  -2   9  347.67   25.90
   1   2  -9   65.59   10.10
   1   2  -9   65.29   14.00
  -1  -2   9   42.90   11.80
  -1  -2   9   57.29   14.50
  -1  -2   9   76.59   12.60
   0   2  -9  363.06   17.70
   0   2  -9  377.16   23.30
   0  -2   9  355.86   22.10
   0  -2   9  376.76   25.90
  -1   2  -9   27.30   12.10
  -1   2  -9   12.20    8.00
   1  -2   9    3.80   10.20
   1  -2   9   10.90   11.60
   1  -2   9   31.30   15.10
  -2   2  -9  356.86   16.80
  -2   2  -9  350.96   23.40
   2  -2   9  338.27   23.40
   2  -2   9  335.17   20.90
   4   1  -9  179.58   17.70
  -4  -1   9  171.18   17.90
  -4  -1   9  211.68   22.40
  -4  -1   9  148.99   12.00
   3   1  -9  209.18   17.80
   3   1  -9  243.68   16.50
  -3  -1   9  226.28   22.10
  -3  -1   9  242.18   14.90
  -3  -1   9  249.48   19.70
   2   1  -9   14.70    7.80
   2   1  -9   23.20   11.50
  -2  -1   9   17.20   11.80
  -2  -1   9   38.50   11.60
  -2  -1   9   26.00    9.20
   1   1  -9  580.74   28.10
   1   1  -9  590.24   20.30
  -1  -1   9  541.25   28.60
  -1  -1   9  560.54   23.40
  -1  -1   9  534.85   28.70
   0   1  -9   10.00    7.00
   0  -1   9    8.80    9.70
   0  -1   9    9.20   10.90
  -1   1  -9  150.78   17.20
   1  -1   9  165.38   17.30
   1  -1   9  175.38   17.70
   2  -1   9  126.49   15.60
   2  -1   9  140.79   16.60
   5   0  -9   77.69   14.20
   5   0  -9   47.10   12.00
  -5   0   9   53.59   13.00
   4   0  -9  408.06   21.10
   4   0  -9  389.06   23.20
  -4   0   9  419.16   23.60
  -4   0   9  364.26   17.60
   3   0  -9    4.80    8.10
   3   0  -9   18.10   10.70
  -3   0   9    7.30   10.20
  -3   0   9   11.10    7.30
  -3   0   9    2.40   11.20
   2   0  -9  476.85   24.00
   2   0  -9  396.46   17.90
  -2   0   9  464.95   24.40
  -2   0   9  445.56   19.70
   1   0  -9  206.98   19.00
   1   0  -9  198.18   11.30
  -1   0   9  177.38   18.80
  -1   0   9  225.98   16.30
   0   0  -9  112.39   15.80
   0   0   9  123.19   13.60
   0   0   9  126.79   16.10
  -1   0  -9  277.87   20.00
   1   0   9  254.57   21.70
   1   0   9  239.28   19.60
   5  -1  -9  341.27   21.60
  -5   1   9  297.57   23.00
   4  -1  -9   70.19   13.40
  -4   1   9   29.60    5.90
  -4   1   9   14.00   12.40
   3  -1  -9   94.09   14.80
  -3   1   9   88.69    9.20
  -3   1   9   67.39    9.00
  -3   1   9  110.39   14.40
   2  -1  -9  282.47   20.50
  -2   1   9  278.17   16.00
   1  -1  -9   44.60   12.60
  -1   1   9   33.40   10.00
  -1   1   9   23.30   12.00
   0  -1  -9  246.08   19.30
   0   1   9  219.48   20.60
   0   1   9  228.08   17.80
  -1  -1  -9   -2.40   12.10
   1   1   9    7.00   11.00
   1   1   9   25.10   10.80
   4  -2  -9  244.68   21.40
  -4   2   9  272.37   23.00
  -4   2   9  240.48   10.90
   3  -2  -9  167.38   17.60
  -3   2   9  181.08   18.50
  -3   2   9  181.68   12.60
   2  -2  -9  140.89   17.10
  -2   2   9  189.78   19.10
  -2   2   9  133.89   13.20
   1  -2  -9  301.27   21.60
  -1   2   9  299.77   19.30
  -1   2   9  318.47   22.20
   0   2   9   16.30   11.40
   0   2   9    2.60    9.90
   4  -3  -9  225.88   23.20
  -4   3   9  204.38   22.90
   3  -3  -9   72.79   14.70
  -3   3   9   11.30    7.70
  -3   3   9    3.20   13.00
   2  -3  -9  443.06   26.10
  -2   3   9  404.36   19.80
  -2   3   9  391.16   26.30
   2   2 -10  282.77   21.20
   2   2 -10  228.68   16.50
  -2  -2  10  278.17   26.10
  -2  -2  10  237.68   22.80
  -2  -2  10  267.27   18.70
  -1  -2  10   27.30   13.80
  -1  -2  10   19.40   11.70
  -1  -2  10   54.69   15.20
   0   2 -10  246.48   16.10
   0  -2  10  230.88   19.70
   0  -2  10  216.48   20.40
   3   1 -10  143.69   17.20
  -3  -1  10  137.89   13.50
  -3  -1  10  120.79   18.30
   2   1 -10   23.80   13.40
   2   1 -10   21.30    8.20
  -2  -1  10   17.10   13.40
  -2  -1  10   36.40   10.10
   1   1 -10  342.97   16.10
   1   1 -10  342.57   23.40
  -1  -1  10  318.97   19.80
  -1  -1  10  310.57   23.90
   0   1 -10  155.08   11.10
   0   1 -10  219.48   21.00
   0  -1  10  159.08   17.60
   0  -1  10  150.38   18.40
   3   0 -10   18.40   14.30
   3   0 -10    9.10    9.20
  -3   0  10   -3.30   11.60
  -3   0  10    2.20    8.10
   2   0 -10  174.28   13.20
   2   0 -10  181.78   19.00
  -2   0  10  173.98   15.10
  -2   0  10  159.68   18.50
   1   0 -10  135.49   16.10
  -1   0  10  132.29   15.20
  -1   0  10  126.69   17.30
   2  -1 -10  131.39   17.50
  -2   1  10  159.38   18.40
  -2   1  10  144.59   14.80
   0   0   0    0.00    0.00
_computing_structure_solution     'SHELXT 2014/5 (Sheldrick, 2014)'
;
_shelx_hkl_checksum     28396
_shelx_res_file
;
TITL FPD8_19_015 in P-1
    FPD8_19_015.res
    created by SHELXL-2018/3 at 12:05:51 on 22-May-2019
CELL  0.71073   6.6055   6.8830   8.5178   94.804  101.306  108.596
ZERR    2.000   0.0013   0.0016   0.0019    0.008    0.007    0.007
LATT 1
SFAC  C   H   N   Ga  O
UNIT  10  10  4   2   12
LIST 4 ! automatically inserted. Change 6 to 4 for CHECKCIF!!
L.S. 18
FMAP 2
PLAN -5
ACTA
CONF
WPDB
BOND $H
DFIX 0.95 0.01 O1W H1X   O1W H1Y
DFIX 1.55 0.01 H1X H1Y
EQIV $1 -x+1, -y, -z+2
EQIV $2 -x+1, -y+1, -z+1
EQIV $3 x, y-1, z+1
EQIV $4 x, y-1, z
HTAB O1W O4_$1
HTAB O1W O2_$2
HTAB O1 O3_$3
HTAB N1 O3_$4
HTAB
TEMP -123.150
SHEL 5.8 0.73
SIZE 0.13 0.10 0.07
REM colourless block
WGHT    0.029200    1.215100
FVAR       0.68672
GA1   4    0.208740    0.179849    1.038038    11.00000    0.01229    0.00884 =
         0.00591    0.00291    0.00399    0.00441
O1W   5    0.532138    0.242768    1.090831    11.00000    0.01205    0.01718 =
         0.01764    0.01091    0.00712    0.00741
H1X   2    0.603607    0.161787    1.147351    11.00000   -1.50000
H1Y   2    0.627412    0.335336    1.040416    11.00000   -1.50000
O1    5    0.112630   -0.115167    1.009388    11.00000    0.01418    0.00969 =
         0.00776    0.00444    0.00319    0.00504
H1    2    0.142096   -0.167436    1.082175    11.00000   -1.50000
N1    3    0.243745    0.102704    0.412848    11.00000    0.01645    0.01085 =
         0.00694    0.00564    0.00568    0.00693
AFIX  43
H1N   2    0.249943   -0.023469    0.404671    11.00000   -1.20000
AFIX   0
N2    3    0.236286    0.211647    0.290874    11.00000    0.01103    0.00935 =
         0.00605    0.00289    0.00339    0.00251
C1    1    0.253665    0.121586    0.704762    11.00000    0.00760    0.01391 =
         0.00746    0.00345    0.00104    0.00089
C2    1    0.240461    0.213128    0.551119    11.00000    0.00727    0.01196 =
         0.00713    0.00164    0.00350    0.00184
C3    1    0.229565    0.400409    0.515435    11.00000    0.01144    0.01173 =
         0.01000    0.00182    0.00600    0.00529
AFIX  43
H3    2    0.223752    0.511146    0.586837    11.00000   -1.20000
AFIX   0
C4    1    0.228881    0.392744    0.350722    11.00000    0.00665    0.00774 =
         0.00837    0.00243    0.00335    0.00199
C5    1    0.238813    0.545032    0.236026    11.00000    0.00714    0.00866 =
         0.01117    0.00185    0.00148    0.00401
O2    5    0.250020    0.478309    0.093723    11.00000    0.01577    0.00637 =
         0.00856    0.00219    0.00482    0.00430
O3    5    0.242278    0.720669    0.279039    11.00000    0.02051    0.01201 =
         0.01099    0.00331    0.00361    0.00838
O4    5    0.288560   -0.042753    0.703903    11.00000    0.02025    0.01713 =
         0.01248    0.00723    0.00759    0.00997
O5    5    0.225690    0.232273    0.820817    11.00000    0.01816    0.01393 =
         0.00515    0.00283    0.00358    0.00502
HKLF 4
REM  FPD8_19_015 in P-1
REM wR2 = 0.0737, GooF = S = 1.108, Restrained GooF = 1.107 for all data
REM R1 = 0.0312 for 1182 Fo > 4sig(Fo) and 0.0367 for all 1303 data
REM 136 parameters refined using 3 restraints
END
WGHT      0.0291      1.2190
REM Instructions for potential hydrogen bonds
HTAB O1W O4_$1
HTAB O1W O2_$2
HTAB O1 O3_$3
HTAB N1 O3_$4
REM Highest difference peak  0.654,  deepest hole -0.467,  1-sigma level  0.115
Q1    1   0.2486  0.3389  1.0947  11.00000  0.05    0.65
Q2    1   0.1625  0.0327  0.9756  11.00000  0.05    0.60
Q3    1   0.2773  0.4337  0.4457  11.00000  0.05    0.46
Q4    1   0.2994  0.3334  0.5616  11.00000  0.05    0.45
Q5    1   0.2859  0.3221  0.3409  11.00000  0.05    0.41
;
_shelx_res_checksum     46198
