# Supplementary material for: One-dimensional ladder gallium coordination polymer
Source: Acta Crystallogr E Crystallogr Commun. 2019 Oct 3;75(Pt 11):1607–12. doi: 10.1107/S2056989019013446 (PMC6829714; doi:10.1107/S2056989019013446)
Supplement: Supplementary file 2 [file e-75-01607-Isup2.hkl]

data_I                                                                          
_shelx_title ' FPD8_19_015 in P-1'                                              
_shelx_refln_list_code          4                                               
_shelx_F_calc_maximum      139.56                                               
_exptl_crystal_F_000       256.00                                               
_reflns_d_resolution_high  0.8287                                               
                                                                                
loop_                                                                           
 _space_group_symop_operation_xyz                                               
 'x, y, z'                                                                      
 '-x, -y, -z'                                                                   
                                                                                
_cell_length_a     6.6055                                                       
_cell_length_b     6.8830                                                       
_cell_length_c     8.5178                                                       
_cell_angle_alpha  94.804                                                       
_cell_angle_beta  101.306                                                       
_cell_angle_gamma 108.596                                                       
                                                                                
_shelx_F_squared_multiplier     1.000                                           
                                                                                
loop_                                                                           
 _refln_index_h                                                                 
 _refln_index_k                                                                 
 _refln_index_l                                                                 
 _refln_F_squared_calc                                                          
 _refln_F_squared_meas                                                          
 _refln_F_squared_sigma                                                         
 _refln_observed_status                                                         
   2   0   0      19477.43      20496.19       158.49 o                         
   3   0   0       2708.89       2737.31        23.35 o                         
   4   0   0       4706.61       4814.01        39.79 o                         
   5   0   0       1003.79       1001.07        13.59 o                         
   6   0   0        783.04        734.21        14.47 o                         
   7   0   0        777.85        711.37        42.62 o                         
  -7   1   0         46.77         57.22         8.80 o                         
  -6   1   0       1616.70       1616.61        24.44 o                         
  -5   1   0        409.78        431.17        11.79 o                         
  -4   1   0       1346.28       1319.97        13.39 o                         
  -3   1   0       5763.29       5714.80        49.58 o                         
  -2   1   0        323.57        331.17         9.83 o                         
  -1   1   0       8368.50       8580.00        77.82 o                         
   1   1   0       4599.39       4619.50        44.16 o                         
   2   1   0       1553.10       1469.48        18.48 o                         
   3   1   0       2479.68       2529.69        38.32 o                         
   4   1   0        988.02        982.87        24.03 o                         
   5   1   0        223.36        233.45        24.60 o                         
   6   1   0        933.25        841.34        58.53 o                         
  -7   2   0        434.52        459.88        26.78 o                         
  -6   2   0        706.03        723.26        17.15 o                         
  -5   2   0        112.64        107.72        10.28 o                         
  -4   2   0       2440.86       2475.37        29.73 o                         
  -3   2   0         44.12         44.92         4.54 o                         
  -2   2   0        789.15        779.16        11.47 o                         
  -1   2   0       1938.38       1830.23        19.99 o                         
   0   2   0       2167.97       2223.55        21.33 o                         
   1   2   0       1579.07       1488.82        13.45 o                         
   2   2   0         64.10         68.02         3.76 o                         
   3   2   0       3904.43       3873.79        49.61 o                         
   4   2   0         63.32         46.28        12.21 o                         
   5   2   0       1026.53       1103.36        52.66 o                         
   6   2   0        359.06        407.05        48.35 o                         
  -7   3   0        593.07        602.16        23.23 o                         
  -6   3   0         24.54         31.28         9.36 o                         
  -5   3   0        552.74        570.10        22.16 o                         
  -4   3   0        840.17        922.51        13.72 o                         
  -3   3   0       1633.25       1611.84        22.49 o                         
  -2   3   0       1449.73       1475.93        18.64 o                         
  -1   3   0        823.68        783.55        12.72 o                         
   0   3   0       4687.46       4736.50        40.16 o                         
   1   3   0         31.69         52.77         4.15 o                         
   2   3   0       2874.18       2878.59        24.28 o                         
   3   3   0        700.07        674.68        17.05 o                         
   4   3   0        433.11        432.78        26.10 o                         
   5   3   0        740.68        764.42        26.23 o                         
  -7   4   0         17.95         48.27        11.40 o                         
  -6   4   0        779.91        742.73        20.25 o                         
  -5   4   0        511.08        513.20        15.60 o                         
  -4   4   0       1956.63       2028.17        31.04 o                         
  -3   4   0       2503.68       2605.74        33.52 o                         
  -2   4   0        544.03        547.57        12.98 o                         
  -1   4   0       6380.91       6668.75        60.34 o                         
   0   4   0         23.22         36.60         4.91 o                         
   1   4   0       1903.86       1922.36        24.99 o                         
   2   4   0        326.73        348.60         8.96 o                         
   3   4   0        831.17        810.08        29.56 o                         
   4   4   0        175.48        152.05        24.81 o                         
   5   4   0         76.88         53.70        19.72 o                         
  -7   5   0        841.58        861.70        75.28 o                         
  -6   5   0         39.85         52.69        10.34 o                         
  -5   5   0        347.52        340.29        22.69 o                         
  -4   5   0       1114.00       1114.90        29.96 o                         
  -3   5   0         11.55         -1.00         7.69 o                         
  -2   5   0        814.82        783.06        19.22 o                         
  -1   5   0        408.86        431.32        15.71 o                         
   0   5   0        661.48        640.50        15.00 o                         
   1   5   0        570.14        602.40        14.68 o                         
   2   5   0        331.72        327.08        11.57 o                         
   3   5   0        759.14        761.32        30.65 o                         
   4   5   0          6.09         -6.33        28.20 o                         
  -6   6   0        651.69        606.01        21.33 o                         
  -5   6   0        803.05        754.57        23.26 o                         
  -4   6   0        316.22        297.12        22.12 o                         
  -3   6   0        648.83        657.58        22.98 o                         
  -2   6   0          3.45          7.81        11.25 o                         
  -1   6   0       1031.64       1041.76        22.48 o                         
   0   6   0        108.22        119.03        10.35 o                         
   1   6   0        208.22        220.07        11.85 o                         
   2   6   0        637.19        673.93        16.03 o                         
   3   6   0         14.40          5.73        21.21 o                         
  -6   7   0        200.45        163.61        18.31 o                         
  -5   7   0         20.45         24.67        25.02 o                         
  -4   7   0        721.72        733.95        28.91 o                         
  -3   7   0          3.68         -3.78        13.62 o                         
  -2   7   0        385.30        426.97        21.10 o                         
  -1   7   0        226.69        248.28        17.83 o                         
   0   7   0         33.48         43.87        11.73 o                         
   1   7   0        111.09        159.72        17.16 o                         
  -4   8   0        214.67        215.74        23.62 o                         
  -3   8   0        247.70        242.88        22.35 o                         
  -2   8   0        458.30        564.89        79.40 o                         
  -1   8   0         49.79         22.80        16.41 o                         
   1  -8   1         98.86         86.68        17.69 o                         
   2  -8   1        632.20        617.46        30.49 o                         
   3  -8   1          9.97          6.93        18.05 o                         
   4  -8   1        577.09        563.36        32.23 o                         
  -1  -7   1        706.68        674.92        30.14 o                         
   0  -7   1         43.00         47.46        11.46 o                         
   1  -7   1       1422.18       1341.80        27.32 o                         
   2  -7   1         38.55         28.43        13.75 o                         
   3  -7   1        396.25        396.17        26.51 o                         
   4  -7   1        440.17        514.63        27.20 o                         
   5  -7   1        173.64        102.85        33.29 o                         
   6  -7   1        230.89        219.70        40.64 o                         
  -3  -6   1        193.38        170.77        21.33 o                         
  -2  -6   1       1939.23       1962.21        51.85 o                         
  -1  -6   1         14.88         35.70         8.94 o                         
   0  -6   1       1981.77       1914.63        49.42 o                         
   1  -6   1        196.54        234.63        12.98 o                         
   2  -6   1       1752.97       1795.52        32.62 o                         
   3  -6   1        251.95        300.46        16.97 o                         
   4  -6   1        908.31        917.50        29.29 o                         
   5  -6   1        454.20        459.29        27.85 o                         
   6  -6   1        113.61        116.09        12.02 o                         
  -4  -5   1        141.32        170.08        21.91 o                         
  -3  -5   1        220.54        255.78        28.30 o                         
  -2  -5   1          4.22         98.48        13.66 o                         
  -1  -5   1         85.77         92.06         8.58 o                         
   0  -5   1        147.30        161.68         9.67 o                         
   1  -5   1        282.73        277.65        14.15 o                         
   2  -5   1        310.95        305.33        12.08 o                         
   3  -5   1          0.07          5.05         7.76 o                         
   4  -5   1       1090.17       1059.38        23.01 o                         
   5  -5   1         41.73         36.42        14.29 o                         
   6  -5   1         88.37         92.76         8.91 o                         
   7  -5   1        231.26        240.92        18.35 o                         
  -5  -4   1          2.82         10.72        17.78 o                         
  -4  -4   1         88.37        101.95        17.55 o                         
  -2  -4   1        401.35        369.36         9.89 o                         
  -1  -4   1        353.38        324.90         8.30 o                         
   0  -4   1         17.51          1.53         4.88 o                         
   1  -4   1       2577.63       2513.40        29.12 o                         
   2  -4   1        287.47        297.07        11.37 o                         
   3  -4   1       1426.23       1362.72        19.56 o                         
   4  -4   1       1148.47       1151.37        19.78 o                         
   5  -4   1        271.74        289.09        14.92 o                         
   6  -4   1        666.30        670.18        20.04 o                         
   7  -4   1         57.90         76.23        15.62 o                         
  -6  -3   1         20.07          6.87        18.45 o                         
  -5  -3   1        372.34        361.97        25.74 o                         
  -4  -3   1        175.13        145.82        16.92 o                         
  -3  -3   1        692.70        637.86        24.78 o                         
  -2  -3   1       1128.85       1091.56        13.39 o                         
  -1  -3   1          7.13          5.71         3.88 o                         
   0  -3   1       2172.97       2033.82        21.24 o                         
   1  -3   1        393.57        394.97         9.68 o                         
   2  -3   1         28.93         10.75         5.61 o                         
   3  -3   1       1477.99       1466.71        18.93 o                         
   4  -3   1         60.88         64.71         6.21 o                         
   5  -3   1        545.64        560.75        16.27 o                         
   6  -3   1         76.65         84.96        10.74 o                         
   7  -3   1        717.62        715.67        20.56 o                         
  -6  -2   1        660.65        666.33        28.58 o                         
  -5  -2   1        187.38        196.90        20.43 o                         
  -4  -2   1        233.20        229.64        14.28 o                         
  -3  -2   1       2340.60       2331.62        30.02 o                         
  -2  -2   1         38.88         42.77         2.85 o                         
  -1  -2   1        914.26        847.24         9.94 o                         
   0  -2   1        516.36        495.38         8.31 o                         
   1  -2   1       1286.43       1343.13        17.65 o                         
   2  -2   1        100.24         77.96         5.34 o                         
   3  -2   1        199.35        188.65         7.33 o                         
   4  -2   1        823.58        807.35        12.83 o                         
   5  -2   1        105.36        124.69        16.67 o                         
   6  -2   1        457.13        478.45        15.41 o                         
   7  -2   1        403.66        432.38        27.03 o                         
  -7  -1   1        243.01        247.23        31.17 o                         
  -6  -1   1        194.93        276.07        29.69 o                         
  -5  -1   1         44.56         46.03         8.99 o                         
  -4  -1   1        192.16        174.69         8.38 o                         
  -3  -1   1        276.09        271.17         5.24 o                         
  -2  -1   1         42.56         28.92         2.19 o                         
  -1  -1   1       1659.76       1746.82        14.48 o                         
   0  -1   1        647.52        647.00         7.92 o                         
   1  -1   1       3384.46       3538.09        33.87 o                         
   2  -1   1        223.71        251.10         6.32 o                         
   3  -1   1       5306.30       5187.77        79.46 o                         
   4  -1   1        443.54        422.73         9.13 o                         
   5  -1   1        553.46        541.05        11.62 o                         
   6  -1   1        793.07        822.00        22.11 o                         
   7  -1   1        115.71         97.62         9.03 o                         
  -7   0   1        535.68        534.94        36.47 o                         
  -6   0   1        403.11        381.44        30.54 o                         
  -5   0   1        830.05        848.79        18.62 o                         
  -4   0   1         87.66         99.43         4.28 o                         
  -3   0   1       4012.19       4075.80        31.70 o                         
  -2   0   1        147.99        182.75         4.03 o                         
  -1   0   1       1731.81       2045.94        40.79 o                         
   1   0   1        349.06        348.10         9.06 o                         
   2   0   1        725.95        648.63         8.22 o                         
   3   0   1        232.17        215.21         6.22 o                         
   4   0   1        247.86        234.44         5.83 o                         
   5   0   1        122.90        126.31         5.77 o                         
   6   0   1         55.83         75.91        19.59 o                         
   7   0   1         66.43         42.83        27.35 o                         
  -7   1   1         51.34         60.48         8.05 o                         
  -6   1   1        866.59        922.97        17.44 o                         
  -5   1   1          2.12         -1.07         5.83 o                         
  -4   1   1       1261.30       1194.43        15.17 o                         
  -3   1   1        697.91        675.63        11.09 o                         
  -2   1   1        153.86        130.75         8.30 o                         
  -1   1   1        163.45        152.18         5.97 o                         
   0   1   1        199.89        216.03         5.12 o                         
   1   1   1        793.17        954.84        10.16 o                         
   2   1   1       1042.21        993.92        10.08 o                         
   3   1   1          5.09         18.61         3.30 o                         
   4   1   1        519.09        497.11        16.10 o                         
   5   1   1        277.87        273.55        41.67 o                         
   6   1   1        648.87        641.30        23.32 o                         
  -7   2   1        647.30        644.34        21.49 o                         
  -6   2   1        427.08        394.65        13.77 o                         
  -5   2   1        190.58        191.41        11.35 o                         
  -4   2   1       2727.60       2654.88        28.66 o                         
  -3   2   1         44.75         53.67         5.32 o                         
  -2   2   1       1025.31        981.36        14.60 o                         
  -1   2   1        535.44        503.70        11.18 o                         
   0   2   1       2516.87       2353.10        20.98 o                         
   1   2   1        256.57        203.56         5.36 o                         
   2   2   1        198.57        168.64         4.90 o                         
   3   2   1       1536.02       1506.46        24.17 o                         
   4   2   1        130.06        134.25        11.98 o                         
   5   2   1        539.12        562.79        27.89 o                         
   6   2   1        505.06        461.55        29.14 o                         
  -7   3   1        703.38        712.46        18.88 o                         
  -6   3   1         75.30         80.77        10.07 o                         
  -5   3   1       1040.03       1070.88        20.58 o                         
  -4   3   1        231.88        241.71         9.38 o                         
  -3   3   1       2695.69       2764.87        33.52 o                         
  -2   3   1       1504.75       1587.51        21.67 o                         
  -1   3   1       3626.53       3702.73        37.58 o                         
   0   3   1       4346.63       4334.75        42.59 o                         
   1   3   1        358.77        385.56        14.80 o                         
   2   3   1       3833.73       3773.47        44.44 o                         
   3   3   1          8.55         -1.92         6.30 o                         
   4   3   1        566.06        575.79        21.93 o                         
   5   3   1        212.63        177.93        41.14 o                         
  -7   4   1        395.45        391.85        17.51 o                         
  -6   4   1        856.47        873.01        22.01 o                         
  -5   4   1         64.22         86.36         8.91 o                         
  -4   4   1       2736.46       2763.16        35.20 o                         
  -3   4   1         60.08         72.94        11.24 o                         
  -2   4   1        892.16        911.37        15.16 o                         
  -1   4   1       1807.93       1691.74        21.46 o                         
   0   4   1        132.50        177.20         7.14 o                         
   1   4   1        516.42        479.06        12.07 o                         
   2   4   1         91.13        132.45        11.30 o                         
   3   4   1        305.12        338.36        18.88 o                         
   4   4   1         63.67         86.61        16.66 o                         
  -7   5   1        888.47        889.42        54.73 o                         
  -6   5   1         30.11         43.05        11.14 o                         
  -5   5   1        818.52        779.99        20.94 o                         
  -4   5   1        843.43        831.78        22.11 o                         
  -3   5   1        228.76        276.10        18.64 o                         
  -2   5   1        787.81        733.05        16.79 o                         
  -1   5   1          7.28         12.15         8.93 o                         
   0   5   1        365.74        338.28        12.66 o                         
   1   5   1        225.07        257.96        12.58 o                         
   2   5   1        275.55        291.96        10.93 o                         
   3   5   1        358.19        305.50        26.65 o                         
  -7   6   1        104.02        113.45        21.79 o                         
  -6   6   1         77.57         76.10        12.74 o                         
  -5   6   1        568.37        528.11        23.75 o                         
  -4   6   1         42.13         39.62        14.14 o                         
  -3   6   1        345.37        344.15        18.06 o                         
  -2   6   1         47.20         37.35        11.75 o                         
  -1   6   1        637.36        644.75        17.94 o                         
   0   6   1        144.78        159.70        11.01 o                         
   1   6   1         47.53         65.92         9.43 o                         
   2   6   1        515.24        533.38        18.41 o                         
  -6   7   1        319.21        298.90        26.19 o                         
  -5   7   1        131.81        126.41        17.39 o                         
  -4   7   1        883.61        876.87        31.21 o                         
  -3   7   1        492.82        478.69        29.60 o                         
  -2   7   1        709.16        719.80        23.61 o                         
  -1   7   1       1259.86       1227.21        24.89 o                         
   0   7   1         77.46         83.58        24.65 o                         
   1   7   1        980.79        991.53        29.54 o                         
  -4   8   1         75.64         36.16        26.36 o                         
  -3   8   1        149.56        183.18        30.34 o                         
  -2   8   1        482.00        432.75        26.84 o                         
   1  -8   2        489.99        451.94        33.87 o                         
   2  -8   2        436.08        541.09        47.71 o                         
   3  -8   2         53.16         54.92        19.08 o                         
   4  -8   2        617.19        764.10        41.74 o                         
  -1  -7   2        391.16        459.14        24.52 o                         
   0  -7   2        136.69        152.45        12.48 o                         
   1  -7   2       1532.70       1485.43        37.19 o                         
   2  -7   2          5.83         12.07        13.08 o                         
   3  -7   2        742.90        765.05        26.25 o                         
   4  -7   2        132.46        116.41        19.20 o                         
   5  -7   2        469.82        526.72        40.94 o                         
  -3  -6   2        606.11        614.88        19.07 o                         
  -2  -6   2        317.28        311.77        12.54 o                         
  -1  -6   2        304.09        284.66        13.39 o                         
   0  -6   2        458.42        465.49        16.10 o                         
   1  -6   2         22.39         27.10        10.17 o                         
   2  -6   2        398.31        403.06        19.62 o                         
   3  -6   2         22.25         20.19        11.63 o                         
   4  -6   2        456.68        434.91        23.15 o                         
   5  -6   2         88.42        101.37        13.58 o                         
   6  -6   2         24.48         19.39        15.92 o                         
  -4  -5   2         49.20         31.90        18.63 o                         
  -3  -5   2        290.87        312.67        12.01 o                         
  -2  -5   2          5.62         13.81         8.29 o                         
  -1  -5   2         74.44         82.49         9.51 o                         
   0  -5   2        222.10        223.51        13.81 o                         
   1  -5   2        264.43        262.18        14.72 o                         
   2  -5   2        499.27        448.70        20.48 o                         
   3  -5   2         25.85         28.40        11.02 o                         
   4  -5   2       1761.84       1728.13        27.90 o                         
   5  -5   2        235.71        241.46        13.51 o                         
   6  -5   2        520.60        533.37        26.70 o                         
   7  -5   2        540.35        557.22        30.47 o                         
  -5  -4   2         25.34         32.60        26.72 o                         
  -4  -4   2        611.71        556.16        30.63 o                         
  -3  -4   2         46.01         58.31        22.69 o                         
  -2  -4   2       1996.98       1983.82        25.65 o                         
  -1  -4   2        283.70        258.11         9.80 o                         
   0  -4   2       2088.00       2124.97        23.57 o                         
   1  -4   2       1879.65       1841.78        25.85 o                         
   2  -4   2        308.39        300.33        10.91 o                         
   3  -4   2       1675.50       1649.05        22.79 o                         
   4  -4   2         43.20         43.30         8.41 o                         
   5  -4   2        335.69        365.95        16.42 o                         
   6  -4   2        321.66        333.23        16.23 o                         
   7  -4   2        220.53        205.50        20.08 o                         
  -6  -3   2         60.63         87.58        30.96 o                         
  -5  -3   2        661.17        646.81        29.98 o                         
  -3  -3   2       2128.37       2107.01        23.24 o                         
  -2  -3   2        940.71        933.47        11.17 o                         
  -1  -3   2        950.28        962.59        12.04 o                         
   0  -3   2       4508.69       4816.53        52.10 o                         
   1  -3   2        495.18        584.77        13.83 o                         
   2  -3   2       1293.94       1289.33        17.71 o                         
   3  -3   2         28.04         16.34         7.97 o                         
   4  -3   2       1122.74       1135.27        18.64 o                         
   5  -3   2         28.34         49.44         9.20 o                         
   6  -3   2        120.94        128.47        10.83 o                         
   7  -3   2        250.01        250.62        31.17 o                         
  -6  -2   2        728.65        717.56        30.84 o                         
  -5  -2   2         68.75         95.82        17.48 o                         
  -4  -2   2        416.83        419.15        16.46 o                         
  -3  -2   2        223.03        208.17         6.82 o                         
  -2  -2   2        115.45        116.72         4.78 o                         
  -1  -2   2         20.02         63.81         4.78 o                         
   0  -2   2         99.62        105.02         5.68 o                         
   1  -2   2         21.56         11.10         6.08 o                         
   2  -2   2        156.23        140.09         6.65 o                         
   3  -2   2        204.23        208.82         8.03 o                         
   4  -2   2        552.83        536.73        12.88 o                         
   5  -2   2         36.21         33.87         8.12 o                         
   6  -2   2        530.39        556.45        15.89 o                         
   7  -2   2        141.44        181.18        17.67 o                         
  -6  -1   2        313.36        321.45        54.38 o                         
  -5  -1   2         45.40         63.89         6.42 o                         
  -4  -1   2        712.48        664.88         8.33 o                         
  -3  -1   2         10.97         14.16         3.00 o                         
  -2  -1   2        174.36        136.07         4.32 o                         
  -1  -1   2       1165.57       1487.18        16.41 o                         
   0  -1   2       1492.98       1534.90        15.97 o                         
   1  -1   2       1972.57       2033.16        21.81 o                         
   2  -1   2         23.41         40.47         4.54 o                         
   3  -1   2       4701.43       4670.33        55.14 o                         
   4  -1   2        160.64        189.06         7.63 o                         
   5  -1   2        860.87        842.45        15.35 o                         
   6  -1   2        415.58        431.51        14.18 o                         
   7  -1   2        220.62        232.11        13.66 o                         
  -7   0   2        334.70        295.15        29.05 o                         
  -6   0   2        158.20        154.88        10.19 o                         
  -5   0   2        419.28        408.46         8.26 o                         
  -4   0   2          5.90          8.47         3.45 o                         
  -3   0   2       2791.42       2796.40        25.70 o                         
  -2   0   2         35.73         55.11         3.37 o                         
  -1   0   2       1212.65       1347.43        26.53 o                         
   0   0   2       1316.54       1310.93        12.58 o                         
   1   0   2          1.58          3.39         3.56 o                         
   2   0   2        327.94        264.76         5.94 o                         
   3   0   2        361.21        341.99         7.47 o                         
   4   0   2         10.26         16.89         5.22 o                         
   5   0   2        437.34        441.29        12.07 o                         
   6   0   2          7.92         14.52        11.32 o                         
  -7   1   2         10.35         44.46        14.18 o                         
  -6   1   2        642.60        664.88        23.08 o                         
  -5   1   2        129.32        135.62         7.99 o                         
  -4   1   2       1413.27       1387.87        16.76 o                         
  -3   1   2       2033.22       2007.97        21.52 o                         
  -2   1   2         92.69         85.48         4.89 o                         
  -1   1   2       4974.67       5010.92        43.18 o                         
   0   1   2         12.27          9.28         3.86 o                         
   1   1   2        388.75        374.63         6.90 o                         
   2   1   2        408.52        383.69         7.42 o                         
   3   1   2        688.42        678.11        10.26 o                         
   4   1   2        275.97        265.96        12.69 o                         
   5   1   2          6.62         17.46         7.33 o                         
   6   1   2        581.55        591.90        37.64 o                         
  -7   2   2        752.64        742.62        21.91 o                         
  -6   2   2          4.25          3.89         7.41 o                         
  -5   2   2        159.43        152.55         8.97 o                         
  -4   2   2        684.92        668.82        11.07 o                         
  -3   2   2          3.56         13.13         6.15 o                         
  -2   2   2         38.97         30.98         4.73 o                         
  -1   2   2        646.21        663.24        10.25 o                         
   0   2   2        828.17        691.84         9.32 o                         
   1   2   2        586.03        549.78         7.81 o                         
   2   2   2        459.66        421.23         7.16 o                         
   3   2   2       1147.83       1128.75        14.05 o                         
   4   2   2          1.16          6.97        10.17 o                         
   5   2   2        544.68        531.65        36.25 o                         
  -7   3   2        294.25        289.02        15.09 o                         
  -6   3   2        284.15        276.41        12.22 o                         
  -5   3   2        559.97        553.15        20.50 o                         
  -4   3   2        133.10        157.09         8.73 o                         
  -3   3   2        943.97        896.09        14.10 o                         
  -2   3   2         62.49         56.46         5.42 o                         
  -1   3   2       2118.34       2055.10        23.59 o                         
   0   3   2        783.92        697.96        10.34 o                         
   1   3   2         86.96        104.50         5.07 o                         
   2   3   2       1814.80       1719.48        20.47 o                         
   3   3   2          3.30          1.02         4.72 o                         
   4   3   2        242.26        259.31        23.24 o                         
   5   3   2        100.58         89.92        20.01 o                         
  -7   4   2         89.23         87.93        12.00 o                         
  -6   4   2        399.27        387.51        16.56 o                         
  -5   4   2          1.82          3.66         8.02 o                         
  -4   4   2       1762.04       1711.97        25.63 o                         
  -3   4   2        104.15        112.35         9.92 o                         
  -2   4   2        391.33        347.48        10.81 o                         
  -1   4   2       1223.31       1167.28        17.68 o                         
   0   4   2          1.85          7.51         5.26 o                         
   1   4   2        336.98        315.69         9.74 o                         
   2   4   2        245.98        254.00         9.87 o                         
   3   4   2        124.99        120.50        13.59 o                         
   4   4   2        262.86        212.05        17.33 o                         
  -7   5   2        796.13        797.01        23.04 o                         
  -6   5   2         87.17        100.99        10.99 o                         
  -5   5   2       1070.85       1035.07        30.13 o                         
  -4   5   2       1035.93       1034.10        26.06 o                         
  -3   5   2        348.62        354.82        13.64 o                         
  -2   5   2       1573.29       1604.85        25.21 o                         
  -1   5   2         86.30        112.84         9.17 o                         
   0   5   2        706.41        752.75        17.15 o                         
   1   5   2         37.21         30.35         9.34 o                         
   2   5   2        611.86        653.26        14.42 o                         
   3   5   2        126.60        127.45        32.23 o                         
  -7   6   2         64.68         45.73        24.50 o                         
  -6   6   2         34.76         50.55        10.93 o                         
  -5   6   2        652.75        661.51        20.41 o                         
  -4   6   2          1.92          4.83        10.82 o                         
  -3   6   2        599.40        606.76        25.41 o                         
  -2   6   2        216.63        198.94        15.21 o                         
  -1   6   2       1176.88       1238.91        23.15 o                         
   0   6   2        472.21        466.86        15.58 o                         
   1   6   2        430.25        450.97        15.13 o                         
   2   6   2        862.10        861.24        22.05 o                         
  -6   7   2        491.93        470.48        25.86 o                         
  -5   7   2         80.40        107.70        19.34 o                         
  -4   7   2       1032.02       1035.79        33.62 o                         
  -3   7   2         30.49         58.60        14.42 o                         
  -2   7   2       1182.99       1195.24        29.30 o                         
  -1   7   2        439.77        426.65        21.71 o                         
   0   7   2        274.74        205.24        29.48 o                         
   1  -8   3        166.14        166.30        17.20 o                         
   2  -8   3        440.34        439.13        35.44 o                         
   3  -8   3          4.86         -0.22        41.35 o                         
  -1  -7   3        134.63        166.02        27.99 o                         
   0  -7   3        192.94        202.07        16.39 o                         
   1  -7   3       1009.89        995.51        23.92 o                         
   2  -7   3          0.97         12.93        12.15 o                         
   3  -7   3        632.32        674.02        30.00 o                         
   4  -7   3        152.31        229.82        32.68 o                         
   5  -7   3        371.09        310.42        34.73 o                         
  -3  -6   3        598.55        616.66        17.97 o                         
  -2  -6   3         51.31         42.86         9.05 o                         
  -1  -6   3        218.01        218.53        14.18 o                         
   0  -6   3        110.15        108.26        10.61 o                         
   1  -6   3         26.03          7.57         9.98 o                         
   2  -6   3          7.42         11.07        11.94 o                         
   3  -6   3        106.50        112.58        20.93 o                         
   4  -6   3         27.89         18.07        15.57 o                         
   5  -6   3        203.79        197.08        16.78 o                         
   6  -6   3        113.57         68.40        24.49 o                         
  -4  -5   3        115.05        100.16        20.67 o                         
  -3  -5   3        667.32        657.07        14.51 o                         
  -2  -5   3         88.43         92.89         8.67 o                         
  -1  -5   3        604.44        613.34        21.90 o                         
   0  -5   3         43.76         33.47         8.16 o                         
   1  -5   3       1427.37       1472.06        24.24 o                         
   2  -5   3        213.64        215.92        12.10 o                         
   3  -5   3        311.79        335.26        15.44 o                         
   4  -5   3       1044.48       1057.13        25.45 o                         
   5  -5   3         12.21         22.53        12.30 o                         
   6  -5   3        453.86        454.48        21.82 o                         
  -5  -4   3        278.27        223.72        23.03 o                         
  -4  -4   3        276.24        305.42        13.17 o                         
  -3  -4   3         90.24        100.07         7.05 o                         
  -2  -4   3       1061.15       1034.32        17.63 o                         
  -1  -4   3         50.01         48.77         7.06 o                         
   0  -4   3       1922.14       1885.58        22.21 o                         
   1  -4   3        882.04        853.92        15.76 o                         
   2  -4   3        327.49        308.97        11.44 o                         
   3  -4   3       1366.06       1313.91        20.36 o                         
   4  -4   3         21.78         31.78         8.78 o                         
   5  -4   3        145.68        165.10        11.12 o                         
   6  -4   3         85.38        117.29        11.61 o                         
  -6  -3   3        484.06        443.89        30.11 o                         
  -5  -3   3        544.71        539.30        29.46 o                         
  -4  -3   3        171.56        174.70        13.60 o                         
  -3  -3   3       2413.40       2360.90        25.16 o                         
  -2  -3   3          4.45          6.25         3.98 o                         
  -1  -3   3       1014.98        971.73        14.42 o                         
   0  -3   3       1064.79       1043.93        14.51 o                         
   1  -3   3        407.04        401.01        10.60 o                         
   2  -3   3        285.50        233.71        10.32 o                         
   3  -3   3          8.63          2.45         6.32 o                         
   4  -3   3        480.03        462.48        12.83 o                         
   5  -3   3         33.50         35.29         8.96 o                         
   6  -3   3         86.63        108.20        16.53 o                         
   7  -3   3        132.84        151.85        19.83 o                         
  -6  -2   3        768.48        739.35        31.38 o                         
  -5  -2   3          2.77         18.33         7.15 o                         
  -4  -2   3        863.01        840.87        11.58 o                         
  -3  -2   3        397.92        406.33         7.41 o                         
  -2  -2   3        312.75        313.06         6.95 o                         
  -1  -2   3        260.00        210.82         6.71 o                         
   0  -2   3          8.52         22.86         4.99 o                         
   1  -2   3         94.46         67.32         6.01 o                         
   2  -2   3        384.51        379.64        10.80 o                         
   3  -2   3        473.84        473.43        10.12 o                         
   4  -2   3        808.89        803.47        20.62 o                         
   5  -2   3          8.24          5.10         8.55 o                         
   6  -2   3       1022.46       1076.13        25.56 o                         
  -6  -1   3        276.96        284.20        11.48 o                         
  -5  -1   3        393.67        404.74        10.39 o                         
  -4  -1   3       1853.82       1751.59        18.68 o                         
  -3  -1   3        963.57        958.93        11.52 o                         
  -2  -1   3       2339.29       2773.51        58.21 o                         
  -1  -1   3        278.15        325.36        10.32 o                         
   0  -1   3       8117.35       8702.63        74.87 o                         
   1  -1   3         49.91         92.51         6.10 o                         
   2  -1   3       2014.72       2024.97        21.44 o                         
   3  -1   3        993.29        948.69        14.13 o                         
   4  -1   3        181.66        197.99         8.67 o                         
   5  -1   3        288.27        310.45        11.62 o                         
   6  -1   3         16.29         33.01        17.29 o                         
  -7   0   3        115.17        105.34         8.02 o                         
  -6   0   3        137.56        142.67         9.59 o                         
  -5   0   3        220.23        207.44         7.49 o                         
  -4   0   3          1.45          2.29         3.88 o                         
  -3   0   3       2216.64       2163.86        21.43 o                         
  -2   0   3        415.72        483.01         8.34 o                         
  -1   0   3       2999.45       3069.04        28.45 o                         
   0   0   3       3159.49       3329.86        28.69 o                         
   1   0   3        375.27        352.25         8.30 o                         
   2   0   3       2381.73       2270.01        25.11 o                         
   3   0   3         27.57         29.96         4.46 o                         
   4   0   3        352.83        334.78         9.66 o                         
   5   0   3        101.30        117.70         9.17 o                         
   6   0   3        210.05        220.52        11.60 o                         
  -7   1   3        261.28        290.59        28.93 o                         
  -6   1   3        515.98        548.40        17.59 o                         
  -5   1   3         21.63         12.71        10.45 o                         
  -4   1   3       1942.97       1886.38        22.04 o                         
  -3   1   3        312.01        265.30         7.87 o                         
  -2   1   3        177.77        157.93         6.30 o                         
  -1   1   3       3443.35       3197.70        27.63 o                         
   0   1   3        112.39        111.88         5.47 o                         
   1   1   3        899.51        814.73        15.47 o                         
   2   1   3        119.52        120.70         5.87 o                         
   3   1   3       1413.85       1403.03        18.92 o                         
   4   1   3        164.92        178.57         8.20 o                         
   5   1   3        337.49        355.99        33.93 o                         
   6   1   3        377.31        297.49        38.38 o                         
  -7   2   3        441.82        475.47        19.33 o                         
  -6   2   3         17.92         20.47        12.77 o                         
  -5   2   3        148.18        154.68        14.37 o                         
  -4   2   3        845.33        803.77        12.95 o                         
  -3   2   3          3.05         13.07         5.16 o                         
  -2   2   3        374.00        314.19         6.78 o                         
  -1   2   3        439.95        507.98         9.50 o                         
   0   2   3        872.74        760.64        11.96 o                         
   1   2   3       1212.98       1155.67        17.14 o                         
   2   2   3       1002.70        934.09        14.13 o                         
   3   2   3       1546.04       1522.23        20.14 o                         
   4   2   3         26.50         39.22        11.56 o                         
   5   2   3       1138.00       1100.75        40.33 o                         
  -7   3   3        131.89        151.89        15.25 o                         
  -6   3   3         38.57         61.24        16.75 o                         
  -5   3   3        602.75        570.52        21.05 o                         
  -4   3   3         93.37         90.17         7.02 o                         
  -3   3   3        859.58        756.62        13.97 o                         
  -2   3   3         79.00        111.97         6.82 o                         
  -1   3   3       2494.17       2348.32        26.38 o                         
   0   3   3        414.77        412.85         8.73 o                         
   1   3   3        181.59        184.66         8.95 o                         
   2   3   3       1439.01       1430.87        17.83 o                         
   3   3   3          5.76          9.51         7.87 o                         
   4   3   3        408.80        432.14        29.32 o                         
  -7   4   3         49.90         36.55        15.83 o                         
  -6   4   3        142.66        152.90        18.60 o                         
  -5   4   3         47.30         61.60         7.50 o                         
  -4   4   3       1273.16       1221.93        22.55 o                         
  -3   4   3        569.26        591.59        13.05 o                         
  -2   4   3        693.65        783.73        16.53 o                         
  -1   4   3       2201.49       2219.69        26.88 o                         
   0   4   3         40.21         45.16         6.20 o                         
   1   4   3       1306.61       1368.77        19.23 o                         
   2   4   3         24.74         37.00         8.01 o                         
   3   4   3        473.49        447.90        11.57 o                         
   4   4   3        178.66        178.71        24.51 o                         
  -7   5   3         64.82         68.79        24.89 o                         
  -6   5   3         43.53         45.00         6.50 o                         
  -5   5   3        166.23        147.79        19.92 o                         
  -4   5   3         73.29         80.24         9.39 o                         
  -3   5   3         36.30         20.24         9.85 o                         
  -2   5   3        499.27        497.92        15.34 o                         
  -1   5   3         73.69         81.26         9.35 o                         
   0   5   3        225.48        253.83        13.94 o                         
   1   5   3        340.82        324.43        12.73 o                         
   2   5   3        384.19        395.22        12.93 o                         
   3   5   3        374.94        360.90        28.73 o                         
  -6   6   3         25.24         55.20        15.10 o                         
  -5   6   3        428.65        456.00        29.47 o                         
  -4   6   3          2.91         43.36        29.90 o                         
  -3   6   3        379.68        417.97        37.70 o                         
  -2   6   3        166.70        188.73        21.19 o                         
  -1   6   3        710.19        682.24        18.28 o                         
   0   6   3        598.80        614.60        18.81 o                         
   1   6   3        367.79        387.24        15.14 o                         
  -5   7   3        243.15        193.86        20.03 o                         
  -4   7   3        394.84        394.16        25.60 o                         
  -3   7   3         10.46         15.88        14.45 o                         
  -2   7   3        612.94        610.15        22.78 o                         
  -1   7   3         72.71        102.49        15.64 o                         
   0   7   3         57.86         40.05        13.55 o                         
  -1  -7   4        135.52        112.14        21.42 o                         
   0  -7   4        863.38        886.47        24.95 o                         
   1  -7   4        729.99        740.77        22.05 o                         
   2  -7   4        224.46        226.32        15.50 o                         
   3  -7   4        546.29        553.18        27.89 o                         
   4  -7   4          8.45         78.01        19.05 o                         
  -3  -6   4        294.30        300.51        17.65 o                         
  -2  -6   4        864.13        808.07        25.13 o                         
  -1  -6   4         11.40         22.64        10.36 o                         
   0  -6   4       1765.73       1722.69        28.66 o                         
   1  -6   4         10.15          8.73        10.36 o                         
   2  -6   4        959.22        953.06        31.64 o                         
   3  -6   4        359.11        340.19        23.06 o                         
   4  -6   4        992.20        976.37        31.97 o                         
   5  -6   4        483.80        535.46        27.01 o                         
  -4  -5   4         64.08         79.43         8.22 o                         
  -3  -5   4       1301.31       1229.31        22.44 o                         
  -2  -5   4          7.49          5.94         7.89 o                         
  -1  -5   4       1626.79       1592.59        28.69 o                         
   0  -5   4        264.02        251.49        13.74 o                         
   1  -5   4       3078.63       3022.75        40.02 o                         
   2  -5   4        945.49        950.39        27.97 o                         
   3  -5   4       1943.58       1800.58        33.27 o                         
   4  -5   4       1810.58       1782.37        33.52 o                         
   5  -5   4        312.97        326.09        18.38 o                         
   6  -5   4       1222.17       1192.80        33.66 o                         
  -5  -4   4         78.80        106.85        32.87 o                         
  -4  -4   4        795.04        793.34        31.60 o                         
  -3  -4   4         15.63         24.45         7.10 o                         
  -2  -4   4       1656.93       1664.88        27.98 o                         
  -1  -4   4        521.90        535.19        16.58 o                         
   0  -4   4       3008.52       3070.15        38.29 o                         
   1  -4   4       2240.43       2303.27        31.66 o                         
   2  -4   4        517.08        498.41        15.16 o                         
   3  -4   4       3787.64       3836.50        53.21 o                         
   4  -4   4         87.19         89.51        13.93 o                         
   5  -4   4       1273.15       1283.17        24.69 o                         
   6  -4   4         30.39         24.50        15.96 o                         
  -6  -3   4        133.10        141.08        21.66 o                         
  -5  -3   4        443.37        469.00        16.41 o                         
  -4  -3   4          0.33          6.19         6.25 o                         
  -3  -3   4       2398.01       2359.04        28.00 o                         
  -2  -3   4        167.36        198.29         9.48 o                         
  -1  -3   4       1228.17       1203.19        16.53 o                         
   0  -3   4       1779.48       1906.34        24.30 o                         
   1  -3   4        225.80        213.50         9.35 o                         
   2  -3   4        981.24        991.76        16.96 o                         
   3  -3   4         48.24         59.87         8.56 o                         
   4  -3   4        822.02        848.97        26.31 o                         
   5  -3   4        324.91        330.35        29.98 o                         
   6  -3   4        463.32        528.46        28.31 o                         
  -6  -2   4        470.39        467.90        28.38 o                         
  -5  -2   4        246.18        210.55         7.74 o                         
  -4  -2   4        720.09        706.01        15.30 o                         
  -3  -2   4       2121.17       2149.09        24.88 o                         
  -2  -2   4         75.46         78.81         5.16 o                         
  -1  -2   4       4879.14       5213.76        44.82 o                         
   0  -2   4          5.71          2.66         4.97 o                         
   1  -2   4       3485.37       3469.24        37.09 o                         
   2  -2   4        529.95        561.51        15.42 o                         
   3  -2   4       3347.78       3388.25        37.46 o                         
   4  -2   4        876.51        905.18        20.40 o                         
   5  -2   4        409.88        415.43        18.83 o                         
   6  -2   4       1329.04       1318.65        26.05 o                         
  -6  -1   4         29.74         28.90         6.17 o                         
  -5  -1   4        192.18        200.98         8.74 o                         
  -4  -1   4        973.93        921.92        13.02 o                         
  -3  -1   4        254.15        267.17         7.33 o                         
  -2  -1   4       1380.95       1748.03        18.00 o                         
  -1  -1   4        126.34        169.81         6.29 o                         
   0  -1   4       5456.99       5798.65        52.36 o                         
   1  -1   4        794.36        829.05        13.53 o                         
   2  -1   4       2318.71       2296.85        27.58 o                         
   3  -1   4       2098.92       2071.19        28.10 o                         
   4  -1   4        258.77        272.15        16.77 o                         
   5  -1   4        980.27        929.53        20.36 o                         
   6  -1   4          1.33         -1.46        11.52 o                         
  -7   0   4        279.07        269.82        28.20 o                         
  -6   0   4        746.72        728.97        13.13 o                         
  -5   0   4        765.90        763.31        11.63 o                         
  -4   0   4        675.57        665.12        12.08 o                         
  -3   0   4       3145.09       3354.99        29.82 o                         
  -2   0   4          6.06          5.29         4.28 o                         
  -1   0   4       5736.97       6247.73        55.34 o                         
   0   0   4       1583.39       1605.36        17.78 o                         
   1   0   4       1103.12       1103.59        15.51 o                         
   2   0   4       3275.11       3147.67        34.69 o                         
   3   0   4        330.13        323.65        11.23 o                         
   4   0   4       1134.63       1096.85        18.24 o                         
   5   0   4          3.06         -4.86         9.29 o                         
   6   0   4        857.38        816.58        21.48 o                         
  -7   1   4       1131.20       1132.43        26.49 o                         
  -6   1   4        713.18        732.22        44.69 o                         
  -5   1   4        750.71        773.64        33.19 o                         
  -4   1   4       3586.69       3508.08        44.89 o                         
  -3   1   4        428.33        471.68        12.19 o                         
  -2   1   4       1651.94       1656.07        16.64 o                         
  -1   1   4        136.62        110.73         5.34 o                         
   0   1   4       1024.84       1038.49        14.04 o                         
   1   1   4         37.62         20.95         4.93 o                         
   2   1   4         50.81         53.55         5.40 o                         
   3   1   4        447.63        434.08        10.99 o                         
   4   1   4         45.93         59.77         7.90 o                         
   5   1   4        274.67        271.94        11.57 o                         
  -7   2   4        851.35        852.63        24.58 o                         
  -6   2   4          3.09         16.60        11.56 o                         
  -5   2   4       1307.20       1223.88        21.24 o                         
  -4   2   4        567.13        524.16        12.72 o                         
  -3   2   4       1439.12       1375.49        18.42 o                         
  -2   2   4       1079.30       1026.69        13.30 o                         
  -1   2   4       1451.05       1468.58        16.44 o                         
   0   2   4       1321.55       1249.94        16.85 o                         
   1   2   4         81.28         95.63         6.99 o                         
   2   2   4       1680.62       1592.62        23.02 o                         
   3   2   4         74.06         86.55        10.01 o                         
   4   2   4        136.04        131.49         8.57 o                         
   5   2   4        324.50        322.57        26.64 o                         
  -7   3   4         20.13         23.13        13.87 o                         
  -6   3   4        465.95        481.75        22.44 o                         
  -5   3   4        486.52        494.78        13.52 o                         
  -4   3   4        968.15        979.62        17.77 o                         
  -3   3   4       1006.30        967.31        15.99 o                         
  -2   3   4        165.45        217.00         8.29 o                         
  -1   3   4       3793.68       3636.73        42.06 o                         
   0   3   4          6.31          3.34         5.98 o                         
   1   3   4       1316.49       1285.24        26.30 o                         
   2   3   4        476.90        473.44        14.31 o                         
   3   3   4        233.49        238.98        15.59 o                         
   4   3   4        205.25        233.44        14.21 o                         
  -7   4   4       1380.64       1342.18        42.35 o                         
  -6   4   4        459.75        432.65        14.92 o                         
  -5   4   4       1237.24       1203.10        25.37 o                         
  -4   4   4       2146.74       2093.73        34.47 o                         
  -3   4   4        330.41        329.80        12.84 o                         
  -2   4   4       2499.28       2472.92        36.41 o                         
  -1   4   4         54.37         53.35         6.47 o                         
   0   4   4        896.06        899.87        15.86 o                         
   1   4   4        314.66        313.83        11.63 o                         
   2   4   4        441.59        464.61        15.61 o                         
   3   4   4        157.15        174.67        20.60 o                         
  -7   5   4        412.21        474.95        47.08 o                         
  -6   5   4        218.14        227.61        18.50 o                         
  -5   5   4       1255.26       1226.16        27.73 o                         
  -4   5   4         20.48         23.24         9.00 o                         
  -3   5   4        487.89        446.71        17.18 o                         
  -2   5   4        148.98        171.27        17.20 o                         
  -1   5   4        349.94        345.25        13.28 o                         
   0   5   4        121.39        124.47         8.68 o                         
   1   5   4         22.48         50.72         7.44 o                         
   2   5   4        372.89        379.78        19.19 o                         
  -6   6   4        884.45        918.24        40.61 o                         
  -5   6   4        252.41        294.05        17.13 o                         
  -4   6   4       1144.38       1114.18        41.61 o                         
  -3   6   4        451.67        463.47        21.52 o                         
  -2   6   4        909.11        846.05        24.69 o                         
  -1   6   4        830.79        860.05        21.37 o                         
   0   6   4        197.46        239.85        13.67 o                         
   1   6   4        758.92        756.93        36.91 o                         
  -5   7   4        402.55        434.07        36.91 o                         
  -4   7   4        253.98        292.15        37.42 o                         
  -3   7   4         99.52         91.94        26.91 o                         
  -2   7   4        730.28        802.57        48.32 o                         
  -1   7   4          2.23         -0.98        12.20 o                         
  -1  -7   5          0.59         20.18        15.65 o                         
   0  -7   5        541.14        518.65        27.92 o                         
   1  -7   5        158.13        175.54        19.28 o                         
   2  -7   5        117.84         98.96        30.92 o                         
   3  -7   5        242.79        207.34        20.59 o                         
  -2  -6   5         15.06         15.74         9.77 o                         
  -1  -6   5        134.88        132.84        11.89 o                         
   0  -6   5        458.73        448.88        17.61 o                         
   1  -6   5        102.44         97.13        11.54 o                         
   2  -6   5        360.30        369.00        17.53 o                         
   3  -6   5         10.26         15.71        16.90 o                         
   4  -6   5        768.44        813.60        31.58 o                         
   5  -6   5         82.91        102.63        17.44 o                         
  -4  -5   5        319.60        332.95        15.02 o                         
  -3  -5   5         20.61         20.39        10.61 o                         
  -2  -5   5        362.76        334.29        17.96 o                         
  -1  -5   5         45.72         67.49         9.50 o                         
   0  -5   5        144.95        124.93        10.84 o                         
   1  -5   5        282.12        297.08        14.56 o                         
   2  -5   5         33.24         41.23        10.85 o                         
   3  -5   5        370.86        359.81        24.39 o                         
   4  -5   5        303.94        300.83        17.84 o                         
   5  -5   5          2.06         59.12        15.06 o                         
  -5  -4   5        216.28        224.71        13.26 o                         
  -4  -4   5        316.05        304.78        17.04 o                         
  -3  -4   5        535.17        544.20        14.88 o                         
  -2  -4   5        758.54        740.55        17.18 o                         
  -1  -4   5         57.88         65.49        10.11 o                         
   0  -4   5       2100.32       2121.38        30.38 o                         
   1  -4   5         29.33         15.63        10.31 o                         
   2  -4   5        303.77        301.17        14.14 o                         
   3  -4   5        532.55        528.69        19.03 o                         
   4  -4   5         16.78         17.31        13.93 o                         
   5  -4   5        125.13        112.47        12.90 o                         
  -5  -3   5        194.67        212.23        16.16 o                         
  -4  -3   5         54.30         56.33         8.85 o                         
  -3  -3   5       1451.20       1391.94        24.89 o                         
  -2  -3   5         98.78        114.56         9.60 o                         
  -1  -3   5       1075.34       1124.42        19.40 o                         
   0  -3   5       1078.71       1077.27        17.42 o                         
   1  -3   5        213.88        235.61        10.20 o                         
   2  -3   5        869.95        871.40        23.03 o                         
   3  -3   5         10.42         22.53        10.15 o                         
   4  -3   5        451.85        448.64        16.54 o                         
   5  -3   5        162.96        196.08        13.64 o                         
   6  -3   5        342.62        351.54        34.56 o                         
  -6  -2   5        750.35        709.71        32.49 o                         
  -5  -2   5         67.97         80.47         9.10 o                         
  -4  -2   5       1773.82       1724.37        21.16 o                         
  -3  -2   5        124.21        165.48        10.13 o                         
  -2  -2   5        758.47        812.51        14.61 o                         
  -1  -2   5       1569.19       1602.92        21.35 o                         
   0  -2   5        893.06        974.56        14.64 o                         
   1  -2   5       1541.49       1524.16        21.27 o                         
   2  -2   5         18.20         18.06         6.93 o                         
   3  -2   5       2480.07       2478.88        33.71 o                         
   4  -2   5         56.76         90.90        10.82 o                         
   5  -2   5        504.59        498.64        22.16 o                         
   6  -2   5        318.29        329.70        38.81 o                         
  -6  -1   5         20.60         31.54         6.97 o                         
  -5  -1   5        565.03        559.65        16.78 o                         
  -4  -1   5        232.83        244.67         8.44 o                         
  -3  -1   5        943.99       1120.07        19.10 o                         
  -2  -1   5        398.05        409.02        13.02 o                         
  -1  -1   5        225.75        228.95         7.72 o                         
   0  -1   5       1910.56       1969.58        22.04 o                         
   1  -1   5        145.96        149.66         7.83 o                         
   2  -1   5       1284.64       1287.43        23.13 o                         
   3  -1   5        868.65        831.59        19.36 o                         
   4  -1   5         94.58        101.23         8.89 o                         
   5  -1   5        662.13        699.12        19.57 o                         
  -7   0   5         47.41         63.50        13.41 o                         
  -6   0   5        817.12        812.42        15.73 o                         
  -5   0   5        468.88        449.12        10.27 o                         
  -4   0   5       1785.82       1759.31        21.47 o                         
  -3   0   5       1743.53       1795.49        19.31 o                         
  -2   0   5        582.32        584.38        10.13 o                         
  -1   0   5       4076.68       4290.84        37.83 o                         
   0   0   5         25.01         36.63         4.78 o                         
   1   0   5        636.53        625.46        10.62 o                         
   2   0   5        370.91        338.96        12.79 o                         
   3   0   5        166.44        181.35         9.92 o                         
   4   0   5        106.57        116.44        10.40 o                         
   5   0   5          7.47         16.60        10.81 o                         
  -7   1   5        365.83        386.02        45.17 o                         
  -6   1   5         82.72        126.79        23.33 o                         
  -5   1   5         37.26         54.82        10.19 o                         
  -4   1   5       1387.05       1334.28        23.14 o                         
  -3   1   5        106.35        122.44         5.31 o                         
  -2   1   5        572.97        530.31         8.95 o                         
  -1   1   5       1266.85       1258.29        15.40 o                         
   0   1   5        187.73        182.16         8.17 o                         
   1   1   5        734.67        699.67        16.54 o                         
   2   1   5          4.00         -0.74         6.74 o                         
   3   1   5        531.44        496.54        12.32 o                         
   4   1   5        176.14        184.39        14.20 o                         
   5   1   5        246.26        271.69        29.36 o                         
  -7   2   5        474.81        487.44        27.89 o                         
  -6   2   5          2.43          5.65        14.79 o                         
  -5   2   5        825.56        795.73        18.58 o                         
  -4   2   5        331.95        339.44        12.21 o                         
  -3   2   5        390.42        350.39         8.39 o                         
  -2   2   5       1467.54       1475.87        20.37 o                         
  -1   2   5        541.96        515.09        10.62 o                         
   0   2   5       1661.09       1683.96        24.08 o                         
   1   2   5          2.27          6.17         8.75 o                         
   2   2   5       2234.64       2183.61        33.80 o                         
   3   2   5        171.17        201.59        11.53 o                         
   4   2   5        397.10        379.31        25.09 o                         
  -7   3   5          3.47         76.55        25.23 o                         
  -6   3   5        848.24        822.84        19.60 o                         
  -5   3   5        227.40        268.72        14.71 o                         
  -4   3   5       1612.23       1531.78        24.86 o                         
  -3   3   5        596.21        607.51        11.83 o                         
  -2   3   5        504.77        447.96        10.46 o                         
  -1   3   5       2569.58       2539.52        32.78 o                         
   0   3   5          0.19          3.16         7.53 o                         
   1   3   5       1480.73       1473.12        36.77 o                         
   2   3   5        326.16        328.23        14.34 o                         
   3   3   5        368.82        393.02        14.88 o                         
  -7   4   5        956.97        896.75       111.32 o                         
  -6   4   5          2.09         10.76        13.30 o                         
  -5   4   5       1606.77       1554.45        30.55 o                         
  -4   4   5        336.78        346.38        14.61 o                         
  -3   4   5        786.50        701.38        15.80 o                         
  -2   4   5        755.19        738.89        15.06 o                         
  -1   4   5        143.57        155.46        13.03 o                         
   0   4   5         98.42        123.82        16.39 o                         
   1   4   5         13.43         -4.84        11.60 o                         
   2   4   5         52.42         79.61        20.41 o                         
  -6   5   5          7.48         10.00        13.44 o                         
  -5   5   5        508.14        531.84        25.15 o                         
  -4   5   5         36.94         43.82         9.77 o                         
  -3   5   5        232.79        248.32        18.04 o                         
  -2   5   5        363.27        334.72        25.14 o                         
  -1   5   5        202.47        224.67        10.73 o                         
   0   5   5        289.14        274.97        14.18 o                         
   1   5   5         21.27         47.81        16.17 o                         
  -5   6   5         25.70         32.23        20.80 o                         
  -4   6   5        306.81        331.75        29.25 o                         
  -3   6   5        202.11        262.61        18.79 o                         
  -2   6   5        351.43        394.31        16.56 o                         
  -1   6   5        462.46        463.39        16.99 o                         
   0   6   5         25.32         31.11        21.20 o                         
   1  -7   6         32.31         30.87        16.40 o                         
   2  -7   6         13.91         47.02        16.13 o                         
  -2  -6   6         24.79          9.43        14.69 o                         
  -1  -6   6        140.51        130.14        13.63 o                         
   0  -6   6         54.26         61.52        12.03 o                         
   1  -6   6        116.78        100.54        12.89 o                         
   2  -6   6         40.80         36.47        14.16 o                         
   3  -6   6          0.37          2.92        17.88 o                         
   4  -6   6        210.88        231.00        21.39 o                         
  -3  -5   6        157.83        119.34        14.83 o                         
  -2  -5   6        153.82        148.86        13.41 o                         
  -1  -5   6        395.85        408.47        23.44 o                         
   0  -5   6        170.82        187.41        12.66 o                         
   1  -5   6        609.83        624.25        19.14 o                         
   2  -5   6         32.39         37.33        12.86 o                         
   3  -5   6        786.44        803.00        28.75 o                         
   4  -5   6        236.14        207.60        24.70 o                         
  -4  -4   6        139.98        153.60        12.59 o                         
  -3  -4   6        817.48        798.60        50.47 o                         
  -2  -4   6        453.73        438.51        15.32 o                         
  -1  -4   6        197.50        216.94        11.87 o                         
   0  -4   6       1970.49       1925.55        29.73 o                         
   1  -4   6          1.10          5.38         9.14 o                         
   2  -4   6        769.92        762.14        23.28 o                         
   3  -4   6        222.88        256.64        16.36 o                         
   4  -4   6        217.17        213.77        13.86 o                         
   5  -4   6        109.01        105.03        16.27 o                         
  -5  -3   6         29.99         26.97        14.50 o                         
  -4  -3   6        774.67        773.22        34.03 o                         
  -3  -3   6        588.65        595.73        19.25 o                         
  -2  -3   6        136.41        138.43        10.80 o                         
  -1  -3   6        783.48        802.67        28.38 o                         
   0  -3   6         44.03         43.09         9.70 o                         
   1  -3   6        203.10        181.67         9.68 o                         
   2  -3   6        309.58        315.35        15.31 o                         
   3  -3   6        239.00        252.06        18.23 o                         
   4  -3   6        205.82        217.51        13.32 o                         
   5  -3   6          3.41         18.66        20.57 o                         
  -6  -2   6         73.52         79.14        10.99 o                         
  -5  -2   6        287.40        278.76        12.96 o                         
  -4  -2   6        606.42        657.11        25.07 o                         
  -3  -2   6        251.84        316.05        16.83 o                         
  -2  -2   6        110.58        121.39         8.76 o                         
  -1  -2   6          8.00          4.30         6.46 o                         
   0  -2   6        228.36        220.97         9.91 o                         
   1  -2   6         13.65         23.51         7.04 o                         
   2  -2   6          0.45         16.20         8.44 o                         
   3  -2   6        229.98        244.80        14.08 o                         
   4  -2   6         83.35         96.25        12.14 o                         
   5  -2   6         34.54         31.23        32.87 o                         
  -6  -1   6         62.81         55.79        10.35 o                         
  -5  -1   6        357.86        350.08        10.80 o                         
  -4  -1   6        555.70        618.43        12.94 o                         
  -3  -1   6        682.62        766.14        15.17 o                         
  -2  -1   6       1084.31       1080.40        16.11 o                         
  -1  -1   6        634.92        728.47        14.33 o                         
   0  -1   6       1897.43       1941.68        22.97 o                         
   1  -1   6          0.42          3.15         6.16 o                         
   2  -1   6       1467.16       1483.34        27.01 o                         
   3  -1   6        224.33        238.83        13.21 o                         
   4  -1   6        105.99        114.43        11.17 o                         
   5  -1   6        388.93        373.60        25.16 o                         
  -6   0   6        462.93        446.50        25.42 o                         
  -5   0   6        249.44        259.60        12.25 o                         
  -4   0   6       1194.71       1199.73        19.40 o                         
  -3   0   6        897.29        874.16        14.27 o                         
  -2   0   6        201.24        204.83         7.75 o                         
  -1   0   6       3011.51       3060.08        31.42 o                         
   0   0   6          0.17          0.08         5.22 o                         
   1   0   6        839.91        835.35        15.03 o                         
   2   0   6        268.31        285.50        19.94 o                         
   3   0   6        314.87        310.11        13.17 o                         
   4   0   6        113.71        109.45        12.91 o                         
  -7   1   6        658.57        682.53        41.56 o                         
  -6   1   6        160.97        189.26        17.97 o                         
  -5   1   6        274.25        261.27        13.80 o                         
  -4   1   6       1444.74       1371.99        26.47 o                         
  -3   1   6         16.54         28.38         5.10 o                         
  -2   1   6       1329.61       1296.36        15.49 o                         
  -1   1   6        749.01        791.98        16.24 o                         
   0   1   6        655.61        694.08        17.47 o                         
   1   1   6       1141.78       1136.16        25.67 o                         
   2   1   6        432.25        431.40        18.92 o                         
   3   1   6        911.21        881.73        30.86 o                         
   4   1   6          7.71         15.52        13.92 o                         
  -7   2   6        389.52        377.41        39.23 o                         
  -6   2   6         60.38         71.04        10.25 o                         
  -5   2   6       1091.84       1063.80        23.10 o                         
  -4   2   6          1.67          4.62         8.17 o                         
  -3   2   6        565.62        538.60        11.64 o                         
  -2   2   6        410.37        420.23        10.53 o                         
  -1   2   6        823.55        835.05        18.94 o                         
   0   2   6        629.05        635.76        17.58 o                         
   1   2   6         48.17         63.33        10.95 o                         
   2   2   6       1374.83       1393.34        26.61 o                         
   3   2   6         31.31         58.09         9.95 o                         
  -7   3   6          5.92         12.44        19.19 o                         
  -6   3   6        511.36        490.21        23.29 o                         
  -5   3   6        117.83        133.62        12.46 o                         
  -4   3   6       1322.33       1263.78        23.22 o                         
  -3   3   6        375.89        360.82        10.92 o                         
  -2   3   6        913.00        848.83        21.71 o                         
  -1   3   6       1254.83       1224.10        24.91 o                         
   0   3   6         68.87         75.93        10.28 o                         
   1   3   6        851.43        839.09        21.08 o                         
   2   3   6         39.27         62.16        15.25 o                         
   3   3   6        114.25        137.93        34.98 o                         
  -6   4   6         41.81         50.50        15.60 o                         
  -5   4   6        111.77        124.02        17.22 o                         
  -4   4   6        400.49        406.00        18.99 o                         
  -3   4   6         51.83         47.08         8.15 o                         
  -2   4   6        960.93        928.95        28.24 o                         
  -1   4   6        298.06        324.41        19.89 o                         
   0   4   6        157.56        150.26        12.65 o                         
   1   4   6        639.35        651.63        25.10 o                         
   2   4   6         39.61         74.09        18.98 o                         
  -6   5   6         42.44         58.17        15.39 o                         
  -5   5   6       1046.30       1001.74        34.00 o                         
  -4   5   6         62.16         95.21        12.60 o                         
  -3   5   6        819.26        788.39        31.00 o                         
  -2   5   6        572.84        564.56        24.46 o                         
  -1   5   6        623.39        662.94        22.96 o                         
   0   5   6        839.12        860.80        33.27 o                         
  -4   6   6        377.16        411.68        32.37 o                         
  -3   6   6         40.73         17.11        16.78 o                         
  -2   6   6        457.37        489.75        20.94 o                         
  -1  -6   7        597.66        604.34        23.12 o                         
   0  -6   7         68.88         69.10        17.02 o                         
   1  -6   7        600.61        587.98        34.58 o                         
   2  -6   7        148.16        146.79        18.38 o                         
  -3  -5   7          6.35         -0.62        15.43 o                         
  -2  -5   7        447.45        417.27        25.01 o                         
  -1  -5   7        334.69        284.93        14.61 o                         
   0  -5   7        870.21        836.75        24.71 o                         
   1  -5   7        787.14        749.00        24.43 o                         
   2  -5   7        146.00        149.30        17.14 o                         
   3  -5   7       1539.06       1507.05        41.24 o                         
  -4  -4   7          2.84          8.34        13.54 o                         
  -3  -4   7        695.23        685.79        22.06 o                         
  -2  -4   7         30.58         40.27         9.83 o                         
  -1  -4   7        266.34        282.40        14.00 o                         
   0  -4   7        660.24        615.90        18.41 o                         
   1  -4   7          0.08          3.27        11.06 o                         
   2  -4   7        412.31        400.36        21.95 o                         
   3  -4   7        153.17        174.51        15.77 o                         
   4  -4   7        110.79        111.38        14.73 o                         
  -5  -3   7          8.84         20.89        13.10 o                         
  -4  -3   7        399.53        493.15        30.00 o                         
  -3  -3   7        311.67        295.02        13.32 o                         
  -2  -3   7         39.92         36.46         9.23 o                         
  -1  -3   7        686.58        713.17        20.28 o                         
   0  -3   7         10.02         11.62         8.64 o                         
   1  -3   7         90.53        102.33        12.22 o                         
   2  -3   7        264.53        268.81        15.38 o                         
   3  -3   7         99.03        104.30        11.56 o                         
   4  -3   7        208.79        192.10        22.69 o                         
  -5  -2   7         48.41         54.64        14.61 o                         
  -4  -2   7        370.93        464.10        17.17 o                         
  -3  -2   7        204.01        243.39        16.13 o                         
  -2  -2   7        119.41        122.71        10.12 o                         
  -1  -2   7        859.61        871.76        18.84 o                         
   0  -2   7        201.72        219.19        11.36 o                         
   1  -2   7        904.05        895.21        19.72 o                         
   2  -2   7          5.34         -0.92         8.23 o                         
   3  -2   7       1245.50       1246.58        27.50 o                         
   4  -2   7        214.18        176.32        19.01 o                         
  -6  -1   7         34.25         74.62        24.17 o                         
  -5  -1   7        366.85        372.07        12.33 o                         
  -4  -1   7         24.65         32.09         8.50 o                         
  -3  -1   7        567.32        543.01        18.34 o                         
  -2  -1   7        558.36        494.48        14.60 o                         
  -1  -1   7        980.69        972.58        18.13 o                         
   0  -1   7       1472.85       1441.00        21.70 o                         
   1  -1   7         64.14         80.97         8.50 o                         
   2  -1   7       2013.89       2032.21        29.73 o                         
   3  -1   7         18.57          7.30        10.45 o                         
   4  -1   7        464.26        478.52        35.95 o                         
  -6   0   7         88.81        137.39        27.57 o                         
  -5   0   7        192.09        206.52        11.78 o                         
  -4   0   7        549.54        529.81        13.04 o                         
  -3   0   7         50.53         63.51         6.49 o                         
  -2   0   7         35.63         39.97         6.75 o                         
  -1   0   7        245.13        260.52         9.91 o                         
   0   0   7         90.25         84.91         7.25 o                         
   1   0   7         53.79         34.15        14.16 o                         
   2   0   7        405.17        365.95        35.84 o                         
   3   0   7         16.65         38.92         7.50 o                         
   4   0   7        287.32        273.75        35.09 o                         
  -6   1   7         36.84         45.85        16.76 o                         
  -5   1   7        266.21        270.35        15.50 o                         
  -4   1   7         70.83         81.05        12.85 o                         
  -3   1   7         14.31         22.20         6.60 o                         
  -2   1   7         95.25        116.77         7.42 o                         
  -1   1   7         35.00         30.75         8.69 o                         
   0   1   7         13.19         10.13         8.72 o                         
   1   1   7        288.06        299.95        15.74 o                         
   2   1   7          3.32         13.06        10.65 o                         
   3   1   7        315.07        345.81        22.89 o                         
  -6   2   7          7.25         19.79        17.84 o                         
  -5   2   7        470.34        484.45        29.81 o                         
  -4   2   7         40.26         43.52        12.94 o                         
  -3   2   7        213.71        221.03        10.29 o                         
  -2   2   7        370.48        367.65        14.94 o                         
  -1   2   7        401.94        431.60        16.17 o                         
   0   2   7        443.93        448.08        17.04 o                         
   1   2   7         18.14         27.10         9.81 o                         
   2   2   7        753.67        790.51        24.37 o                         
   3   2   7        118.05        102.09        17.93 o                         
  -6   3   7        223.82        252.78        24.96 o                         
  -5   3   7         10.45         28.73        14.76 o                         
  -4   3   7        544.69        542.99        20.67 o                         
  -3   3   7         74.46         76.62        10.44 o                         
  -2   3   7        554.58        606.89        21.16 o                         
  -1   3   7        478.62        493.32        22.38 o                         
   0   3   7         15.57         15.25        13.19 o                         
   1   3   7        533.42        560.39        19.61 o                         
   2   3   7         39.05         64.66        17.43 o                         
  -6   4   7          1.55         34.13        21.67 o                         
  -5   4   7        532.85        558.25        34.26 o                         
  -4   4   7        176.32        290.52        36.59 o                         
  -3   4   7         35.94         23.67        12.15 o                         
  -2   4   7        813.28        861.29        23.16 o                         
  -1   4   7         43.98         46.02        11.69 o                         
   0   4   7        346.48        378.61        21.91 o                         
   1   4   7        283.15        292.19        32.66 o                         
  -5   5   7        367.44        395.19        24.89 o                         
  -4   5   7        184.79        175.06        24.57 o                         
  -3   5   7        375.03        405.66        32.58 o                         
  -2   5   7         15.75         18.42        13.39 o                         
  -1   5   7        261.89        308.45        31.29 o                         
  -2  -5   8        339.65        324.32        35.20 o                         
  -1  -5   8        124.42        120.65        17.04 o                         
   0  -5   8        637.85        533.30        24.60 o                         
   1  -5   8        366.81        392.24        22.15 o                         
   2  -5   8         52.08         60.01        14.70 o                         
  -3  -4   8       1219.61       1144.91        32.63 o                         
  -2  -4   8        277.85        269.60        16.10 o                         
  -1  -4   8        903.29        850.94        21.67 o                         
   0  -4   8       1076.87       1090.62        27.16 o                         
   1  -4   8         84.59         73.49        13.15 o                         
   2  -4   8        947.60        955.97        27.83 o                         
   3  -4   8         22.20         26.58        11.76 o                         
  -4  -3   8       1092.85       1273.28        33.98 o                         
  -3  -3   8        359.35        347.34        15.33 o                         
  -2  -3   8        339.71        337.63        16.00 o                         
  -1  -3   8       1321.21       1224.82        28.75 o                         
   0  -3   8        106.35        119.89        14.78 o                         
   1  -3   8        624.95        611.27        38.03 o                         
   2  -3   8         26.13         30.34        10.73 o                         
   3  -3   8        596.38        632.10        27.54 o                         
  -5  -2   8        316.14        329.08        25.27 o                         
  -4  -2   8       1019.23       1225.87        24.27 o                         
  -3  -2   8         74.84         75.28        10.22 o                         
  -2  -2   8       1211.13       1174.94        23.20 o                         
  -1  -2   8         56.93         68.49        11.41 o                         
   0  -2   8       1626.97       1583.10        27.00 o                         
   1  -2   8        450.73        460.16        15.40 o                         
   2  -2   8       1220.29       1172.08        25.93 o                         
   3  -2   8        911.21        904.32        32.53 o                         
  -5  -1   8        975.82       1083.76        30.23 o                         
  -4  -1   8        575.72        564.44        17.40 o                         
  -3  -1   8       1344.63       1285.57        24.06 o                         
  -2  -1   8         60.52         53.83         9.90 o                         
  -1  -1   8       2289.79       2302.79        36.35 o                         
   0  -1   8         62.69         83.05         9.63 o                         
   1  -1   8        639.54        643.09        18.17 o                         
   2  -1   8        574.09        557.03        21.37 o                         
   3  -1   8        122.32        178.74        26.08 o                         
  -5   0   8          0.13          2.08        12.55 o                         
  -4   0   8       1700.65       1641.34        28.50 o                         
  -3   0   8        118.34        125.17         9.38 o                         
  -2   0   8       1135.98       1116.14        20.54 o                         
  -1   0   8        825.26        805.06        18.66 o                         
   0   0   8        220.83        223.96        11.34 o                         
   1   0   8        556.84        546.02        25.04 o                         
   2   0   8          0.38          5.04        13.19 o                         
   3   0   8        208.75        234.74        35.52 o                         
  -6   1   8         90.21         99.88        28.84 o                         
  -5   1   8        792.32        763.70        34.48 o                         
  -4   1   8        721.57        672.24        35.16 o                         
  -3   1   8        213.61        247.07        11.46 o                         
  -2   1   8       1577.43       1519.02        32.27 o                         
  -1   1   8         68.70         96.32        12.85 o                         
   0   1   8        928.65        939.12        23.39 o                         
   1   1   8         29.79         53.38        18.43 o                         
   2   1   8        879.19        870.54        34.47 o                         
  -6   2   8        401.12        411.25        50.89 o                         
  -5   2   8        949.06        917.45        36.59 o                         
  -4   2   8        265.14        272.28        33.44 o                         
  -3   2   8       1170.88       1103.33        23.78 o                         
  -2   2   8          6.30          8.09        14.31 o                         
  -1   2   8       1937.52       1840.73        33.37 o                         
   0   2   8         86.89        117.03        15.53 o                         
   1   2   8       1283.64       1276.30        32.87 o                         
  -5   3   8        381.83        392.49        30.28 o                         
  -4   3   8        442.34        540.44        58.96 o                         
  -3   3   8         49.62         42.76        21.48 o                         
  -2   3   8        733.29        716.17        34.25 o                         
  -1   3   8         46.15         60.77        12.18 o                         
   0   3   8        118.24        126.85        15.78 o                         
  -4   4   8         34.38         39.83        18.29 o                         
  -3   4   8        457.93        417.22        27.88 o                         
  -2   4   8        361.17        382.47        21.97 o                         
  -1   4   8        123.42        171.02        19.67 o                         
  -2  -4   9         26.23         15.03        13.46 o                         
  -1  -4   9        869.61        858.70        26.32 o                         
   0  -4   9        371.83        375.76        20.56 o                         
   1  -4   9        156.39        182.64        15.72 o                         
  -3  -3   9         13.81         14.93        13.52 o                         
  -2  -3   9         40.22         61.84        12.91 o                         
  -1  -3   9        375.89        360.83        26.23 o                         
   0  -3   9          4.97          4.19        21.45 o                         
   1  -3   9        179.78        249.72        53.91 o                         
   2  -3   9        152.78        131.41        16.51 o                         
  -4  -2   9        517.02        574.03        26.63 o                         
  -3  -2   9        333.84        321.76        25.37 o                         
  -2  -2   9        754.58        747.98        22.25 o                         
  -1  -2   9        112.28        134.88        11.65 o                         
   0  -2   9        809.73        778.13        22.90 o                         
   1  -2   9         32.49         33.17        10.12 o                         
   2  -2   9        790.84        736.16        21.77 o                         
  -4  -1   9        387.95        362.11        22.01 o                         
  -3  -1   9        553.86        500.48        16.79 o                         
  -2  -1   9         48.57         49.89         9.44 o                         
  -1  -1   9       1268.29       1201.80        23.77 o                         
   0  -1   9         17.54         19.97        10.68 o                         
   1  -1   9        328.39        348.28        21.30 o                         
   2  -1   9        261.25        283.26        24.11 o                         
  -5   0   9        111.59        128.39        18.77 o                         
  -4   0   9        915.92        831.49        22.62 o                         
  -3   0   9         18.02         18.55         8.63 o                         
  -2   0   9        981.20        934.35        33.56 o                         
  -1   0   9        430.42        431.37        17.57 o                         
   0   0   9        255.09        257.13        18.41 o                         
   1   0   9        534.91        547.42        24.94 o                         
  -5   1   9        688.90        683.38        46.33 o                         
  -4   1   9         70.59         80.06        32.16 o                         
  -3   1   9        183.25        185.20        15.64 o                         
  -2   1   9        607.30        593.35        26.75 o                         
  -1   1   9         71.26         72.35        13.91 o                         
   0   1   9        520.49        491.96        23.42 o                         
   1   1   9         10.17         22.01        15.43 o                         
  -4   2   9        585.19        522.82        18.97 o                         
  -3   2   9        319.93        377.55        19.01 o                         
  -2   2   9        284.92        322.78        33.60 o                         
  -1   2   9        607.53        648.87        25.61 o                         
   0   2   9          3.82         19.02        15.85 o                         
  -4   3   9        449.32        457.03        34.56 o                         
  -3   3   9          8.34         65.71        44.62 o                         
  -2   3   9        873.27        874.16        29.88 o                         
  -2  -2  10        545.15        545.03        22.23 o                         
  -1  -2  10        123.16         71.19        20.77 o                         
   0  -2  10        533.35        497.12        22.56 o                         
  -3  -1  10        262.31        287.97        19.48 o                         
  -2  -1  10         46.52         54.24        11.21 o                         
  -1  -1  10        768.67        703.29        21.22 o                         
   0  -1  10        337.45        353.87        27.15 o                         
  -3   0  10          7.01         12.36        10.69 o                         
  -2   0  10        344.70        367.03        16.86 o                         
  -1   0  10        267.15        279.55        19.75 o                         
  -2   1  10        300.69        308.37        20.42 o                         
                                                                                
